# Supplementary material for: Callosobruchus maculatus males and females respond differently to grandparental effects
Source: PLoS One. 2023 Dec 22;18(12):e0295937. doi: 10.1371/journal.pone.0295937 (PMC10745144; doi:10.1371/journal.pone.0295937)
Supplement: S1 Data — (ZIP) [file pone.0295937.s002.zip]

Archive with 5 entries (4 files):
- Data/
- Data/AEO Copulation.xlsx
- Data/AEO.xlsx
- Data/EEO Copulation.xlsx
- Data/EEO.xlsx
