# Supplementary material for: Callosobruchus maculatus males and females respond differently to grandparental effects
Source: PLoS One. 2023 Dec 22;18(12):e0295937. doi: 10.1371/journal.pone.0295937 (PMC10745144; doi:10.1371/journal.pone.0295937)
Supplement: S1 Data — (ZIP) [file pone.0295937.s002.zip › Data/AEO Copulation.xlsx]

## Sheet: F0
	average	200.75	148.269	162.862						205.333	207.115	281.448		115.35	67.8462	63.3103		523.5	423.231	507.621		322.75	274.962	344.759
1h			not sig																			Sig
												1e-05			0.035 *	0.010 *							0.025 *
			Mating latency							Female Kicking start				Kick duration					final				duration				male failure	%		Male with no tendency	%	Successful		درصد جفت گیری موفق		Total			Successful mating	Rejected male	Male with no tendency
		C	M	R		C	M	R		C	M	R		C	M	R		C	M	R		C	M	R		C	6	20		4	13.33		20	66.67		30		C	66.7	20	13.3
	3	380	1	30		573	44	395		193	43	365		159	1	25		732	45	420		352	44	390		M	4	10		11	27.5		25	62.5		40		M	62.5	10	27.5
	3	208	50	1		378	279	264		170	229	263		57	33	53		435	312	317		227	262	316		R	7	17.5		4	10		29	72.5		40
	3	405	261	286		650	470	657		245	209	371		50	18	3		700	488	660		295	227	374														C	66.7	20	13.3
	3	410	53	78		558	235	322		148	182	244		109	133	26		667	368	348		257	315	270														R	72.5	17.5	10
	3	10	148	143		212	403	404		202	255	261		203	61	34		415	464	438		405	316	295
	3	83	148	15		226	403	208		143	255	193		116	61	29		342	464	237		259	316	222
	3	15	30	1		172	236	160		157	206	159		58	14	45		230	250	205		215	220	204
	3	22	15	40		175	196	208		153	181	168		270	29	36		445	225	244		423	210	204
	3	552	228	25		716	435	220		164	207	195		121	100	100		837	535	320		285	307	295
	3	387	190	118		604	385	353		217	195	235		253	78	20		857	463	373		470	273	255
	3	110	200	143		370	390	416		260	190	273		21	17	91		391	407	507		281	207	364
	3	480	75	143		690	197	416		210	122	273		205	8	91		895	205	507		415	130	364
	3	60	295	340		285	525	561		225	230	221		209	5	78		494	530	639		434	235	299
	3	74	445	405		192	660	658		118	215	253		115	90	14		307	750	672		233	305	267
	3	270	38	360		530	253	575		260	215	215		72	87	25		602	340	600		332	302	240
	3	230	418	396		460	655	608		230	237	212		47	165	97		507	820	705		277	402	309
	3	99	147	380		435	430	663		336	283	283		15	70	15		450	500	678		351	353	298
	3	15	150	323		223	330	497		208	180	174		147	79	138		370	409	635		355	259	312
	3	90	60	10		400	268	300		310	208	290		34	32	150		434	300	450		344	240	440
	3	115	118	70		314	322	310		199	204	240		46	223	320		360	545	630		245	427	560
			118	90			322	427		164	204	337		121	223	48			545	475		285	427	385
			150	160			371	720			221	560			105	120			476	840			326	680
			120	285			298	685			178	400			37	20			335	705			215	420
			50	124			257	417			207	293			13	97			270	514			220	390
			220	123			436	666			216	543			42	24			478	690			258	567
			127	64			440	380			313	316			40	4			480	384			353	320
				140				400				260				30				430				290
				350				655				305				65				720				370
				80				340				260				38				378				298
															Sig							Sig
			Mating latency				Female Kicking start								Kick duration							duration
																							352
			1	380	6	C		193								159							227
			2	208	6	C		170								57							295
			3	405	6	C		245								50							257
			4	410	6	C		148								109							405
			5	10	6	C		202								203							259
			6	83	6	C		143								116							215
			7	15	6	C		157								58							423
			8	22	6	C		153								270							285
			9	552	6	C		164								121							470
			10	387	6	C		217								253							281
			11	110	6	C		260								21							415
			12	480	6	C		210								205							434
			13	60	6	C		225								209							233
			14	74	6	C		118								115							332
			15	270	6	C		260								72							277
			16	230	6	C		230								47							351
			17	99	6	C		336								15							355
			18	15	6	C		208								147							344
			19	90	6	C		310								34							245
			20	115	6	C		199								46							285
			21	1	5	M		164								121							262
			22	50	5	M		229								33							227
			23	261	5	M		209								18							315
			24	53	5	M		182								133							160
			25	148	5	M		255								61							220
			26	148	5	M		255								61							220
			27	30	5	M		206								14							210
			28	15	5	M		181								29							307
			29	228	5	M		207								100							273
			30	190	5	M		195								78							207
			31	200	5	M		190								17							130
			32	75	5	M		122								8							235
			33	295	5	M		230								5							305
			34	445	5	M		215								90							302
			35	38	5	M		215								87							402
			36	418	5	M		237								165							353
			37	147	5	M		283								70							259
			38	150	5	M		180								79							240
			39	60	5	M		208								32							427
			40	118	5	M		204								223							220
			41	118	5	M		204								223							220
			42	150	5	M		221								105							215
			43	120	5	M		178								37							220
			44	50	5	M		207								13							258
			45	220	5	M		216								42							353
			46	127	5	M		313								40							390
			47	30	4	R		365								25							316
			48	1	4	R		263								53							374
			49	286	4	R		371								3							270
			50	78	4	R		244								26							295
			51	143	4	R		261								34							222
			52	15	4	R		193								29							204
			53	1	4	R		159								45							204
			54	40	4	R		168								36							295
			55	25	4	R		195								100							255
			56	118	4	R		235								20							364
			57	143	4	R		273								91							364
			58	143	4	R		273								91							299
			59	340	4	R		221								78							267
			60	405	4	R		253								14							240
			61	360	4	R		215								25							309
			62	396	4	R		212								97							298
			63	380	4	R		283								15							312
			64	323	4	R		174								138							440
			65	10	4	R		290								150							560
			66	70	4	R		240								320							385
			67	90	4	R		337								48							680
			68	160	4	R		560								120							420
			69	285	4	R		400								20							390
			70	124	4	R		293								97							567
			71	123	4	R		543								24							320
			72	64	4	R		316								4							290
			73	140	4	R		260								30							370
			74	350	4	R		305								65							298
			75	80	4	R		260								38

## Sheet: F1
C=3
M=2				not sig							not sig						not sig							not sig
R=1
	1h		155.588	179.895	163.882						254.794	249.447	248.265		46.2647	43.8684	75.4118						301.059	293.316	323.676
				Mating latency							Female Kicking start				Kick duration					final				duration				male failure	%		Male with no tendency	%	Successful		درصد جفت گیری موفق		Total		Male success	Rejected male	Male with no tendency
			C	M	R		C	M	R		C	M	R		C	M	R		C	M	R		C	M	R		C	3	7.14286		5	11.9048		34	80.9524		42	C	80.9	7.2	11.9
	1		55	120	58		250	377	304		195	257	246		30	13	51		280	390	355		225	270	297		M	0	0		4	9.52381		38	90.4762		42	M	90.5	0	9.5
	2		65	30	120		265	235	370		200	205	250		35	85	60		300	320	430		235	290	310		R	0	0		6	14.2857		36	85.7143		42	R	85.7	0	14.3
			207	10	66		440	228	294		233	218	228		30	4	61		470	232	355		263	222	289
			405	36	169		650	293	406		245	257	237		30	10	44		680	303	450		275	267	281
			567	20	15		764	266	181		197	246	166		96	10	35		860	276	216		293	256	201
			140	135	79		384	438	250		244	303	171		46	15	95		430	453	345		290	318	266
			20	100	338		360	355	544		340	255	206		10	15	85		370	370	629		350	270	291
			125	20	74		328	252	315		203	232	241		15	35	5		343	287	320		218	267	246
			385	35	178		668	280	410		283	245	232		20	10	5		688	290	415		303	255	237
			110	480	58		400	780	350		290	300	292		3	30	20		403	810	370		293	330	312
			80	55	30		360	406	288		280	351	258		15	124	21		375	530	309		295	475	279
			330	137	75		570	360	367		240	223	292		19	15	37		589	375	404		259	238	329
			237	60			477	295			240	235			193	340			670	635			433	575
			140	388	268		434	658	540		294	270	272		81	32	57		515	690	597		375	302	329
			35	250	154		305	480	410		270	230	256		5	1	75		310	481	485		275	231	331
			85	117	132		330	300	410		245	183	278		30	97	340		360	397	750		275	280	618
			35	397	90		256	578	320		221	181	230		64	45	42		320	623	362		285	226	272
			28	147	265		310	338	550		282	191	285		63	92	5		373	430	555		345	283	290
			297	110	500		560	368	747		263	258	247		29	59	3		589	427	750		292	317	250
			140	80	105		550	317	330		410	237	225		25	41	60		575	358	390		435	278	285
			360	215	92		688	435	340		328	220	248		20	32	47		708	467	387		348	252	295
			70	37	148		315	360	395		245	323	247		25	14	37		340	374	432		270	337	284
			45	210	279		220	470	495		175	260	216		5	10	75		225	480	570		180	270	291
			160	45	167		355	285	455		195	240	288		55	2	73		410	287	528		250	242	361
			80	380	140		315	632	364		235	252	224		130	36	243		445	668	607		365	288	467
			130	218	153		433	453	680		303	235	527		17	26	38		450	479	718		320	261	565
			70	102	192		289	347	393		219	245	201		16	13	72		305	360	465		235	258	273
			147	197			390	418			243	221			69	37			459	455			312	258
			55	422	255		382	675	485		327	253	230		46	32	14		428	707	499		373	285	244
			130	241	30		414	520	345		284	279	315		21	72	35		435	592	380		305	351	350
			58	360	60		268	630	243		210	270	183		82	200	172		350	830	415		292	470	355
			199	350	70		445	432	354		246	82	284		49	1	1		494	433	355		295	83	285
			80	55	300		320	326	550		240	271	250		152	21	27		472	347	577		392	292	277
			220	250	360		458	533	560		238	283	200		47	2	520		505	535	1080		285	285	720
				300	140			640	370			340	230			11	10			651	380			351	240
				385	412			782	598			397	186			23	99			805	697			420	285
				282				535				253				60				595				313
				60				238				178				2				240				180
							Female Kicking start								Kick duration								duration
	1	55	3	C			195								30								225
	2	65	3	C			200								35								235
	3	207	3	C			233								30								263
	4	405	3	C			245								30								275
	5	567	3	C			197								96								293
	6	140	3	C			244								46								290
	7	20	3	C			340								10								350
	8	125	3	C			203								15								218
	9	385	3	C			283								20								303
	10	110	3	C			290								3								293
	11	80	3	C			280								15								295
	12	330	3	C			240								19								259
	13	237	3	C			240								193								433
	14	140	3	C			294								81								375
	15	35	3	C			270								5								275
	16	85	3	C			245								30								275
	17	35	3	C			221								64								285
	18	28	3	C			282								63								345
	19	297	3	C			263								29								292
	20	140	3	C			410								25								435
	21	360	3	C			328								20								348
	22	70	3	C			245								25								270
	23	45	3	C			175								5								180
	24	160	3	C			195								55								250
	25	80	3	C			235								130								365
	26	130	3	C			303								17								320
	27	70	3	C			219								16								235
	28	147	3	C			243								69								312
	29	55	3	C			327								46								373
	30	130	3	C			284								21								305
	31	58	3	C			210								82								292
	32	199	3	C			246								49								295
	33	80	3	C			240								152								392
	34	220	3	C			238								47								285
	35	120	2	M			257								13								270
	36	30	2	M			205								85								290
	37	10	2	M			218								4								222
	38	36	2	M			257								10								267
	39	20	2	M			246								10								256
	40	135	2	M			303								15								318
	41	100	2	M			255								15								270
	42	20	2	M			232								35								267
	43	35	2	M			245								10								255
	44	480	2	M			300								30								330
	45	55	2	M			351								124								475
	46	137	2	M			223								15								238
	47	60	2	M			235								340								575
	48	388	2	M			270								32								302
	49	250	2	M			230								1								231
	50	117	2	M			183								97								280
	51	397	2	M			181								45								226
	52	147	2	M			191								92								283
	53	110	2	M			258								59								317
	54	80	2	M			237								41								278
	55	215	2	M			220								32								252
	56	37	2	M			323								14								337
	57	210	2	M			260								10								270
	58	45	2	M			240								2								242
	59	380	2	M			252								36								288
	60	218	2	M			235								26								261
	61	102	2	M			245								13								258
	62	197	2	M			221								37								258
	63	422	2	M			253								32								285
	64	241	2	M			279								72								351
	65	360	2	M			270								200								470
	66	350	2	M			82								1								83
	67	55	2	M			271								21								292
	68	250	2	M			283								2								285
	69	300	2	M			340								11								351
	70	385	2	M			397								23								420
	71	282	2	M			253								60								313
	72	60	2	M			178								2								180
	73	58	1	R			246								51								297
	74	120	1	R			250								60								310
	75	66	1	R			228								61								289
	76	169	1	R			237								44								281
	77	15	1	R			166								35								201
	78	79	1	R			171								95								266
	79	338	1	R			206								85								291
	80	74	1	R			241								5								246
	81	178	1	R			232								5								237
	82	58	1	R			292								20								312
	83	30	1	R			258								21								279
	84	75	1	R			292								37								329
	85	268	1	R			272								57								329
	86	154	1	R			256								75								331
	87	132	1	R			278								340								618
	88	90	1	R			230								42								272
	89	265	1	R			285								5								290
	90	500	1	R			247								3								250
	91	105	1	R			225								60								285
	92	92	1	R			248								47								295
	93	148	1	R			247								37								284
	94	279	1	R			216								75								291
	95	167	1	R			288								73								361
	96	140	1	R			224								243								467
	97	153	1	R			527								38								565
	98	192	1	R			201								72								273
	99	255	1	R			230								14								244
	100	30	1	R			315								35								350
	101	60	1	R			183								172								355
	102	70	1	R			284								1								285
	103	300	1	R			250								27								277
	104	360	1	R			200								520								720
	105	140	1	R			230								10								240
	106	412	1	R			186								99								285

## Sheet: F2
1h
			not sig		0.0001								not sig		not sig			not sig		not sig								not sig		not sig
			168.125	175.541	281.957	132.879							324.719	337.405	301	299.848		81.375	63.4054	67.087	88.4242							406.094	400.811	368.087	388.273										mating %
				Mating latency										Female Kicking start				Kick duration						final				duration						male failure	%		Male with no tendency	%	Successful		درصد جفت گیری موفق		Total			Male success	Rejected male	Male with no tendency
			CR	RR	CM	MM		CR	RR	CM	MM		CR	RR	CM	MM		CR	RR	CM	MM		CR	RR	CM	MM		CR	RR	CM	MM		CR	1	2.63158		5	13.1579		32	84.2105		38		CR	84.2	2.6	13.2
			30	105	220	90		382	470	445	450		352	365	225	360		14	60	61	507		396	530	506	957		366	425	286	867		RR	0	0		5	11.9048		37	88.0952		42		RR	88.1	0	11.9
			314	140	235	65		535	430	478	350		221	290	243	285		60	20	167	40		595	450	645	390		281	310	410	325		CM	1	2.5641		13	33.3333		25	64.1026		39		CM	64.1	2.6	33.3
			25	140	89	50		117	485	397	384		92	345	308	334		443	90	88	16		560	575	485	400		535	435	396	350		MM	3	7.14286		5	11.9048		34	80.9524		42		MM	80.9	7.1	11.9
			120	20	428	277		553	288	667	540		433	268	239	263		87	2	53	30		640	290	720	570		520	270	292	293
			70	40	487	220		308	412	836	537		238	372	349	317		52	53	59	95		360	465	895	632		290	425	408	412
			60	30	380	417		310	360	849	767		250	330	469	350		105	60	46	60		415	420	895	827		355	390	515	410
			51	262	160	265		308	485	392	677		257	223	232	412		112	63	103	121		420	548	495	798		369	286	335	533
			165	50	277	110		500	350	610	387		335	300	333	277		110	19	40	38		610	369	650	425		445	319	373	315
			65	366	410	173		358	865	685	480		293	499	275	307		34	55	50	40		392	920	735	520		327	554	325	347
			18	257	367	107		273	700	625	369		255	443	258	262		234	20	104	21		507	720	729	390		489	463	362	283
			30	96	385	115		390	415	625	374		360	319	240	259		35	100	55	108		425	515	680	482		395	419	295	367
			170	520	285	20		540	970	630	310		370	450	345	290		300	38	20	127		840	1008	650	437		670	488	365	417
			75	110	160	40		450	355	378	297		375	245	218	257		57	400	180	59		507	755	558	356		432	645	398	316
			250	215	260	222		558	470	695	600		308	255	435	378		22	65	45	95		580	535	740	695		330	320	480	473
			185	5	350	90		570	460	575	478		385	455	225	388		40	37	68	2		610	497	643	480		425	492	293	390
			188	155	305	45		494	434	544	407		306	279	239	362		86	36	161	73		580	470	705	480		392	315	400	435
			290	475	300	15		560	860	580	340		270	385	280	325		50	20	10	45		610	880	590	385		320	405	290	370
			495	30	297	205		714	400	654	517		219	370	357	312		246	130	31	81		960	530	685	598		465	500	388	393
			90	112	90	45		390	380	395	275		300	268	305	230		20	67	50	42		410	447	445	317		320	335	355	272
			140	95	230	65		445	368	565	360		305	273	335	295		45	92	55	129		490	460	620	489		350	365	390	424
			320	65	255	93		630	588	570	370		310	523	315	277		20	32	30	13		650	620	600	383		330	555	345	290
			225	115	195	207		788	391	488	505		563	276	293	298		72	29	52	40		860	420	540	545		635	305	345	338
			327	55	320	240		698	400	725	495		371	345	405	255		57	2	15	35		755	402	740	530		428	347	420	290
			75	285		40		360	579		340		285	294		300		140	78		95		500	657		435		425	372		395
			187	100		70		510	420		330		323	320		260		15	110		10		525	530		340		338	430		270
			290	285		132		780	590		363		490	305		231		20	30		67		800	620		430		510	335		298
			240	290		112		534	840		405		294	550		293		76	60		355		610	900		760		370	610		648
			150	497		107		484	850		367		334	353		260		11	60		168		495	910		535		345	413		428
			250	174		20		553	519		330		303	345		310		1	41		10		554	560		340		304	386		320
			85	58		240		645	352		518		560	294		278		21	105		64		666	457		582		581	399		342
			330	30		208		607	343		498		277	313		290		1	31		27		608	374		525		278	344		317
			70	275		245		427	597		478		357	322		233		18	57		282		445	654		760		375	379		515
				178		35			400		382			222		347			23		23			423		405			245		370
				195					540					345					80					620					425
				390					663					273					46					709					319
				200					560					360					110					670					470
				80					390					310					25					415					335
	RR=1				MM=3
	CR=2				CM=4
	Mating latency				Mating latency					Female Kicking start		Female Kicking start				Kick duration		Kick duration			duration		duration
1	30	2	CR	1	220	4	CM			352			225			14		61			366		286
2	314	2	CR	2	235	4	CM			221			243			60		167			281		410
3	25	2	CR	3	89	4	CM			92			308			443		88			535		396
4	120	2	CR	4	428	4	CM			433			239			87		53			520		292
5	70	2	CR	5	487	4	CM			238			349			52		59			290		408
6	60	2	CR	6	380	4	CM			250			469			105		46			355		515
7	51	2	CR	7	160	4	CM			257			232			112		103			369		335
8	165	2	CR	8	277	4	CM			335			333			110		40			445		373
9	65	2	CR	9	410	4	CM			293			275			34		50			327		325
10	18	2	CR	10	367	4	CM			255			258			234		104			489		362
11	30	2	CR	11	385	4	CM			360			240			35		55			395		295
12	170	2	CR	12	285	4	CM			370			345			300		20			670		365
13	75	2	CR	13	160	4	CM			375			218			57		180			432		398
14	250	2	CR	14	260	4	CM			308			435			22		45			330		480
15	185	2	CR	15	350	4	CM			385			225			40		68			425		293
16	188	2	CR	16	305	4	CM			306			239			86		161			392		400
17	290	2	CR	17	300	4	CM			270			280			50		10			320		290
18	495	2	CR	18	297	4	CM			219			357			246		31			465		388
19	90	2	CR	19	90	4	CM			300			305			20		50			320		355
20	140	2	CR	20	230	4	CM			305			335			45		55			350		390
21	320	2	CR	21	255	4	CM			310			315			20		30			330		345
22	225	2	CR	22	195	4	CM			563			293			72		52			635		345
23	327	2	CR	23	320	4	CM			371			405			57		15			428		420
24	75	2	CR	24	90	3	MM			285			360			140		507			425		867
25	187	2	CR	25	65	3	MM			323			285			15		40			338		325
26	290	2	CR	26	50	3	MM			490			334			20		16			510		350
27	240	2	CR	27	277	3	MM			294			263			76		30			370		293
28	150	2	CR	28	220	3	MM			334			317			11		95			345		412
29	250	2	CR	29	417	3	MM			303			350			1		60			304		410
30	85	2	CR	30	265	3	MM			560			412			21		121			581		533
31	330	2	CR	31	110	3	MM			277			277			1		38			278		315
32	70	2	CR	32	173	3	MM			357			307			18		40			375		347
33	105	1	RR	33	107	3	MM			365			262			60		21			425		283
34	140	1	RR	34	115	3	MM			290			259			20		108			310		367
35	140	1	RR	35	20	3	MM			345			290			90		127			435		417
36	20	1	RR	36	40	3	MM			268			257			2		59			270		316
37	40	1	RR	37	222	3	MM			372			378			53		95			425		473
38	30	1	RR	38	90	3	MM			330			388			60		2			390		390
39	262	1	RR	39	45	3	MM			223			362			63		73			286		435
40	50	1	RR	40	15	3	MM			300			325			19		45			319		370
41	366	1	RR	41	205	3	MM			499			312			55		81			554		393
42	257	1	RR	42	45	3	MM			443			230			20		42			463		272
43	96	1	RR	43	65	3	MM			319			295			100		129			419		424
44	520	1	RR	44	93	3	MM			450			277			38		13			488		290
45	110	1	RR	45	207	3	MM			245			298			400		40			645		338
46	215	1	RR	46	240	3	MM			255			255			65		35			320		290
47	5	1	RR	47	40	3	MM			455			300			37		95			492		395
48	155	1	RR	48	70	3	MM			279			260			36		10			315		270
49	475	1	RR	49	132	3	MM			385			231			20		67			405		298
50	30	1	RR	50	112	3	MM			370			293			130		355			500		648
51	112	1	RR	51	107	3	MM			268			260			67		168			335		428
52	95	1	RR	52	20	3	MM			273			310			92		10			365		320
53	65	1	RR	53	240	3	MM			523			278			32		64			555		342
54	115	1	RR	54	208	3	MM			276			290			29		27			305		317
55	55	1	RR	55	245	3	MM			345			233			2		282			347		515
56	285	1	RR	56	35	3	MM			294			347			78		23			372		370
57	100	1	RR							320						110					430
58	285	1	RR							305						30					335
59	290	1	RR							550						60					610
60	497	1	RR							353						60					413
61	174	1	RR							345						41					386
62	58	1	RR							294						105					399
63	30	1	RR							313						31					344
64	275	1	RR							322						57					379
65	178	1	RR							222						23					245
66	195	1	RR							345						80					425
67	390	1	RR							273						46					319
68	200	1	RR							360						110					470
69	80	1	RR							310						25					335
