# Supplementary material for: Callosobruchus maculatus males and females respond differently to grandparental effects
Source: PLoS One. 2023 Dec 22;18(12):e0295937. doi: 10.1371/journal.pone.0295937 (PMC10745144; doi:10.1371/journal.pone.0295937)
Supplement: S1 Data — (ZIP) [file pone.0295937.s002.zip › Data/AEO.xlsx]

## Sheet: Adult longevity
		C	M	R
		3	2	1
		2>3						2<3
	Female						Male
	NEW	NEW	NEW				NEW	NEW	NEW	NEW
	Petri	Response	Treatment				Petri	Response	Treatment	Gender
	32	4	3	C			32	5	3	C
	32	5	3	C			32	5	3	C
	32	5	3	C			32	5	3	C
	32	6	3	C			32	6	3	C
	32	8	3	C			32	6	3	C
	32	8	3	C			32	6	3	C
	33	6	3	C			33	6	3	C
	33	6	3	C			33	6	3	C
	33	7	3	C			33	6	3	C
	33	8	3	C			33	7	3	C
	33	8	3	C			33	7	3	C
	33	8	3	C			33	8	3	C
	34	6	3	C			34	5	3	C
	34	6	3	C			34	7	3	C
	34	7	3	C			34	7	3	C
	34	7	3	C			34	8	3	C
	34	7	3	C			34	8	3	C
	34	9	3	C			34	9	3	C
	35	5	3	C			34	9	3	C
	35	6	3	C			35	6	3	C
	35	7	3	C			35	6	3	C
	35	7	3	C			35	6	3	C
	35	7	3	C			35	7	3	C
	36	5	3	C			35	7	3	C
	36	6	3	C			35	10	3	C
	36	7	3	C			36	6	3	C
	36	7	3	C			36	7	3	C
	36	7	3	C			36	7	3	C
	36	7	3	C			36	8	3	C
	37	5	3	C			36	8	3	C
	37	6	3	C			36	9	3	C
	37	6	3	C			37	7	3	C
	37	7	3	C			37	7	3	C
	37	9	3	C			37	7	3	C
	37	11	3	C			37	7	3	C
	38	5	2	M			37	7	3	C
	38	5	2	M			37	7	3	C
	38	7	2	M			37	7	3	C
	38	7	2	M			38	5	2	M
	38	8	2	M			38	6	2	M
	38	9	2	M			38	6	2	M
	39	7	2	M			38	6	2	M
	39	8	2	M			38	7	2	M
	39	8	2	M			38	7	2	M
	39	9	2	M			38	7	2	M
	39	10	2	M			39	6	2	M
	40	5	2	M			39	6	2	M
	40	8	2	M			39	6	2	M
	40	8	2	M			39	7	2	M
	40	8	2	M			39	7	2	M
	40	8	2	M			40	5	2	M
	40	9	2	M			40	6	2	M
	41	5	2	M			40	6	2	M
	41	7	2	M			40	6	2	M
	41	7	2	M			40	6	2	M
	41	8	2	M			40	6	2	M
	41	8	2	M			41	5	2	M
	41	9	2	M			41	5	2	M
	41	10	2	M			41	6	2	M
	42	5	2	M			41	6	2	M
	42	6	2	M			41	6	2	M
	42	7	2	M			42	5	2	M
	42	7	2	M			42	6	2	M
	42	9	2	M			42	6	2	M
	43	8	2	M			42	7	2	M
	43	8	2	M			42	7	2	M
	43	8	2	M			42	8	2	M
	43	9	2	M			43	5	2	M
	43	9	2	M			43	6	2	M
	43	10	2	M			43	6	2	M
	44	4	1	R			43	7	2	M
	44	5	1	R			43	7	2	M
	44	5	1	R			43	7	2	M
	44	7	1	R			44	6	1	R
	44	8	1	R			44	6	1	R
	44	9	1	R			44	6	1	R
	45	6	1	R			44	6	1	R
	45	7	1	R			44	7	1	R
	45	8	1	R			44	7	1	R
	45	8	1	R			45	5	1	R
	45	8	1	R			45	5	1	R
	45	9	1	R			45	6	1	R
	46	3	1	R			45	6	1	R
	46	5	1	R			45	8	1	R
	46	6	1	R			45	8	1	R
	46	6	1	R			46	7	1	R
	46	9	1	R			46	7	1	R
	46	9	1	R			46	7	1	R
	47	4	1	R			46	7	1	R
	47	6	1	R			46	8	1	R
	47	7	1	R			46	8	1	R
	47	7	1	R			47	6	1	R
	47	9	1	R			47	6	1	R
	47	10	1	R			47	7	1	R
	48	4	1	R			47	7	1	R
	48	5	1	R			47	8	1	R
	48	6	1	R			48	6	1	R
	48	7	1	R			48	6	1	R
	48	8	1	R			48	7	1	R
	48	8	1	R			48	7	1	R
	49	5	1	R			48	7	1	R
	49	6	1	R			48	7	1	R
	49	8	1	R			49	3	1	R
	49	8	1	R			49	6	1	R
	49	8	1	R			49	7	1	R
	49	10	1	R			49	7	1	R
							49	8	1	R
							49	8	1	R

## Sheet: F1 Development
CO= 6	MO= 5	RO= 4
			not sig
		1h	1h	1h	1h
		random	fixed	fixed	fixed
		Petri	Response	Gender	Treat
28		1	23	0	6	C
28		1	23	0	6	C
28		1	23	0	6	C
29		1	24	0	6	C
29		1	24	0	6	C
29		1	24	0	6	C
29		1	24	0	6	C
29		1	24	0	6	C
29		1	24	0	6	C
29		1	24	0	6	C
29		1	24	0	6	C
29		1	24	0	6	C
29		1	24	0	6	C
29		1	24	0	6	C
30		1	25	0	6	C
30		1	25	0	6	C
30		1	25	0	6	C
30		1	25	0	6	C
30		1	25	0	6	C
30		1	25	0	6	C
30		1	25	0	6	C
30		1	25	0	6	C
30		1	25	0	6	C
30		1	25	0	6	C
31		1	26	0	6	C
31		1	26	0	6	C
31		1	26	0	6	C
31		1	26	0	6	C
31		1	26	0	6	C
31		1	26	0	6	C
31		1	26	0	6	C
31		1	26	0	6	C
32		1	27	0	6	C
32		1	27	0	6	C
32		1	27	0	6	C
32		1	27	0	6	C
32		1	27	0	6	C
32		1	27	0	6	C
33		1	28	0	6	C
33		1	28	0	6	C
33		1	28	0	6	C
34		1	29	0	6	C
34		1	29	0	6	C
34		1	29	0	6	C
35		1	30	0	6	C
36		1	31	0	6	C
36		1	31	0	6	C
37		1	32	0	6	C
39		1	34	0	6	C
28		2	23	0	6	C
28		2	23	0	6	C
29		2	24	0	6	C
29		2	24	0	6	C
29		2	24	0	6	C
30		2	25	0	6	C
30		2	25	0	6	C
30		2	25	0	6	C
30		2	25	0	6	C
30		2	25	0	6	C
30		2	25	0	6	C
31		2	26	0	6	C
31		2	26	0	6	C
31		2	26	0	6	C
31		2	26	0	6	C
31		2	26	0	6	C
31		2	26	0	6	C
31		2	26	0	6	C
31		2	26	0	6	C
31		2	26	0	6	C
31		2	26	0	6	C
31		2	26	0	6	C
31		2	26	0	6	C
31		2	26	0	6	C
31		2	26	0	6	C
32		2	27	0	6	C
32		2	27	0	6	C
32		2	27	0	6	C
32		2	27	0	6	C
32		2	27	0	6	C
32		2	27	0	6	C
32		2	27	0	6	C
33		2	28	0	6	C
33		2	28	0	6	C
33		2	28	0	6	C
33		2	28	0	6	C
33		2	28	0	6	C
34		2	29	0	6	C
34		2	29	0	6	C
34		2	29	0	6	C
34		2	29	0	6	C
34		2	29	0	6	C
35		2	30	0	6	C
35		2	30	0	6	C
35		2	30	0	6	C
36		2	31	0	6	C
36		2	31	0	6	C
36		2	31	0	6	C
37		2	32	0	6	C
39		2	34	0	6	C
29		3	24	0	6	C
29		3	24	0	6	C
29		3	24	0	6	C
29		3	24	0	6	C
30		3	25	0	6	C
30		3	25	0	6	C
30		3	25	0	6	C
30		3	25	0	6	C
31		3	26	0	6	C
31		3	26	0	6	C
31		3	26	0	6	C
31		3	26	0	6	C
31		3	26	0	6	C
31		3	26	0	6	C
31		3	26	0	6	C
31		3	26	0	6	C
31		3	26	0	6	C
31		3	26	0	6	C
31		3	26	0	6	C
31		3	26	0	6	C
32		3	27	0	6	C
32		3	27	0	6	C
32		3	27	0	6	C
32		3	27	0	6	C
32		3	27	0	6	C
32		3	27	0	6	C
32		3	27	0	6	C
32		3	27	0	6	C
32		3	27	0	6	C
33		3	28	0	6	C
33		3	28	0	6	C
33		3	28	0	6	C
33		3	28	0	6	C
33		3	28	0	6	C
33		3	28	0	6	C
33		3	28	0	6	C
33		3	28	0	6	C
33		3	28	0	6	C
33		3	28	0	6	C
34		3	29	0	6	C
34		3	29	0	6	C
34		3	29	0	6	C
34		3	29	0	6	C
34		3	29	0	6	C
34		3	29	0	6	C
35		3	30	0	6	C
35		3	30	0	6	C
36		3	31	0	6	C
36		3	31	0	6	C
37		3	32	0	6	C
37		3	32	0	6	C
37		3	32	0	6	C
38		3	33	0	6	C
38		3	33	0	6	C
39		3	34	0	6	C
29		4	24	0	6	C
29		4	24	0	6	C
29		4	24	0	6	C
29		4	24	0	6	C
29		4	24	0	6	C
29		4	24	0	6	C
30		4	25	0	6	C
30		4	25	0	6	C
30		4	25	0	6	C
30		4	25	0	6	C
30		4	25	0	6	C
30		4	25	0	6	C
30		4	25	0	6	C
31		4	26	0	6	C
31		4	26	0	6	C
31		4	26	0	6	C
31		4	26	0	6	C
31		4	26	0	6	C
31		4	26	0	6	C
31		4	26	0	6	C
31		4	26	0	6	C
31		4	26	0	6	C
31		4	26	0	6	C
31		4	26	0	6	C
31		4	26	0	6	C
31		4	26	0	6	C
31		4	26	0	6	C
31		4	26	0	6	C
31		4	26	0	6	C
32		4	27	0	6	C
32		4	27	0	6	C
32		4	27	0	6	C
32		4	27	0	6	C
32		4	27	0	6	C
32		4	27	0	6	C
32		4	27	0	6	C
32		4	27	0	6	C
32		4	27	0	6	C
32		4	27	0	6	C
32		4	27	0	6	C
32		4	27	0	6	C
32		4	27	0	6	C
32		4	27	0	6	C
32		4	27	0	6	C
33		4	28	0	6	C
33		4	28	0	6	C
33		4	28	0	6	C
34		4	29	0	6	C
34		4	29	0	6	C
35		4	30	0	6	C
35		4	30	0	6	C
35		4	30	0	6	C
35		4	30	0	6	C
35		4	30	0	6	C
36		4	31	0	6	C
36		4	31	0	6	C
37		4	32	0	6	C
37		4	32	0	6	C
38		4	33	0	6	C
39		4	34	0	6	C
39		4	34	0	6	C
40		4	35	0	6	C
28		5	23	0	6	C
28		5	23	0	6	C
28		5	23	0	6	C
28		5	23	0	6	C
29		5	24	0	6	C
29		5	24	0	6	C
29		5	24	0	6	C
29		5	24	0	6	C
30		5	25	0	6	C
30		5	25	0	6	C
30		5	25	0	6	C
30		5	25	0	6	C
30		5	25	0	6	C
30		5	25	0	6	C
30		5	25	0	6	C
30		5	25	0	6	C
30		5	25	0	6	C
30		5	25	0	6	C
30		5	25	0	6	C
30		5	25	0	6	C
31		5	26	0	6	C
31		5	26	0	6	C
31		5	26	0	6	C
31		5	26	0	6	C
31		5	26	0	6	C
31		5	26	0	6	C
31		5	26	0	6	C
31		5	26	0	6	C
31		5	26	0	6	C
31		5	26	0	6	C
32		5	27	0	6	C
32		5	27	0	6	C
32		5	27	0	6	C
32		5	27	0	6	C
32		5	27	0	6	C
33		5	28	0	6	C
33		5	28	0	6	C
33		5	28	0	6	C
33		5	28	0	6	C
33		5	28	0	6	C
34		5	29	0	6	C
35		5	30	0	6	C
35		5	30	0	6	C
36		5	31	0	6	C
37		5	32	0	6	C
37		5	32	0	6	C
38		5	33	0	6	C
40		5	35	0	6	C
29		6	24	0	6	C
29		6	24	0	6	C
29		6	24	0	6	C
29		6	24	0	6	C
29		6	24	0	6	C
29		6	24	0	6	C
29		6	24	0	6	C
29		6	24	0	6	C
29		6	24	0	6	C
29		6	24	0	6	C
30		6	25	0	6	C
30		6	25	0	6	C
30		6	25	0	6	C
30		6	25	0	6	C
30		6	25	0	6	C
30		6	25	0	6	C
30		6	25	0	6	C
31		6	26	0	6	C
31		6	26	0	6	C
31		6	26	0	6	C
31		6	26	0	6	C
31		6	26	0	6	C
31		6	26	0	6	C
31		6	26	0	6	C
31		6	26	0	6	C
31		6	26	0	6	C
31		6	26	0	6	C
31		6	26	0	6	C
31		6	26	0	6	C
31		6	26	0	6	C
31		6	26	0	6	C
31		6	26	0	6	C
31		6	26	0	6	C
31		6	26	0	6	C
31		6	26	0	6	C
31		6	26	0	6	C
32		6	27	0	6	C
32		6	27	0	6	C
32		6	27	0	6	C
32		6	27	0	6	C
32		6	27	0	6	C
32		6	27	0	6	C
32		6	27	0	6	C
32		6	27	0	6	C
32		6	27	0	6	C
32		6	27	0	6	C
33		6	28	0	6	C
33		6	28	0	6	C
33		6	28	0	6	C
33		6	28	0	6	C
33		6	28	0	6	C
33		6	28	0	6	C
33		6	28	0	6	C
33		6	28	0	6	C
34		6	29	0	6	C
35		6	30	0	6	C
36		6	31	0	6	C
37		6	32	0	6	C
27		1	22	1	6	C
27		1	22	1	6	C
27		1	22	1	6	C
27		1	22	1	6	C
27		1	22	1	6	C
28		1	23	1	6	C
28		1	23	1	6	C
28		1	23	1	6	C
28		1	23	1	6	C
28		1	23	1	6	C
28		1	23	1	6	C
28		1	23	1	6	C
28		1	23	1	6	C
29		1	24	1	6	C
29		1	24	1	6	C
29		1	24	1	6	C
29		1	24	1	6	C
29		1	24	1	6	C
29		1	24	1	6	C
29		1	24	1	6	C
29		1	24	1	6	C
29		1	24	1	6	C
29		1	24	1	6	C
29		1	24	1	6	C
29		1	24	1	6	C
29		1	24	1	6	C
29		1	24	1	6	C
29		1	24	1	6	C
29		1	24	1	6	C
29		1	24	1	6	C
29		1	24	1	6	C
30		1	25	1	6	C
30		1	25	1	6	C
30		1	25	1	6	C
30		1	25	1	6	C
30		1	25	1	6	C
30		1	25	1	6	C
30		1	25	1	6	C
30		1	25	1	6	C
30		1	25	1	6	C
30		1	25	1	6	C
30		1	25	1	6	C
30		1	25	1	6	C
31		1	26	1	6	C
32		1	27	1	6	C
32		1	27	1	6	C
32		1	27	1	6	C
32		1	27	1	6	C
32		1	27	1	6	C
33		1	28	1	6	C
33		1	28	1	6	C
34		1	29	1	6	C
34		1	29	1	6	C
34		1	29	1	6	C
34		1	29	1	6	C
38		1	33	1	6	C
27		2	22	1	6	C
28		2	23	1	6	C
28		2	23	1	6	C
29		2	24	1	6	C
29		2	24	1	6	C
29		2	24	1	6	C
29		2	24	1	6	C
29		2	24	1	6	C
30		2	25	1	6	C
30		2	25	1	6	C
30		2	25	1	6	C
30		2	25	1	6	C
30		2	25	1	6	C
30		2	25	1	6	C
30		2	25	1	6	C
30		2	25	1	6	C
30		2	25	1	6	C
30		2	25	1	6	C
30		2	25	1	6	C
30		2	25	1	6	C
30		2	25	1	6	C
30		2	25	1	6	C
30		2	25	1	6	C
30		2	25	1	6	C
30		2	25	1	6	C
30		2	25	1	6	C
30		2	25	1	6	C
30		2	25	1	6	C
31		2	26	1	6	C
31		2	26	1	6	C
31		2	26	1	6	C
31		2	26	1	6	C
31		2	26	1	6	C
32		2	27	1	6	C
32		2	27	1	6	C
32		2	27	1	6	C
32		2	27	1	6	C
32		2	27	1	6	C
33		2	28	1	6	C
33		2	28	1	6	C
33		2	28	1	6	C
34		2	29	1	6	C
34		2	29	1	6	C
39		2	34	1	6	C
39		2	34	1	6	C
27		3	22	1	6	C
28		3	23	1	6	C
29		3	24	1	6	C
29		3	24	1	6	C
29		3	24	1	6	C
29		3	24	1	6	C
29		3	24	1	6	C
29		3	24	1	6	C
29		3	24	1	6	C
30		3	25	1	6	C
30		3	25	1	6	C
30		3	25	1	6	C
30		3	25	1	6	C
30		3	25	1	6	C
31		3	26	1	6	C
31		3	26	1	6	C
31		3	26	1	6	C
31		3	26	1	6	C
31		3	26	1	6	C
31		3	26	1	6	C
31		3	26	1	6	C
31		3	26	1	6	C
31		3	26	1	6	C
32		3	27	1	6	C
32		3	27	1	6	C
32		3	27	1	6	C
32		3	27	1	6	C
32		3	27	1	6	C
32		3	27	1	6	C
32		3	27	1	6	C
32		3	27	1	6	C
32		3	27	1	6	C
32		3	27	1	6	C
33		3	28	1	6	C
33		3	28	1	6	C
33		3	28	1	6	C
33		3	28	1	6	C
33		3	28	1	6	C
33		3	28	1	6	C
33		3	28	1	6	C
33		3	28	1	6	C
33		3	28	1	6	C
33		3	28	1	6	C
34		3	29	1	6	C
34		3	29	1	6	C
35		3	30	1	6	C
35		3	30	1	6	C
35		3	30	1	6	C
36		3	31	1	6	C
36		3	31	1	6	C
37		3	32	1	6	C
37		3	32	1	6	C
38		3	33	1	6	C
38		3	33	1	6	C
39		3	34	1	6	C
28		4	23	1	6	C
29		4	24	1	6	C
29		4	24	1	6	C
29		4	24	1	6	C
29		4	24	1	6	C
29		4	24	1	6	C
29		4	24	1	6	C
30		4	25	1	6	C
30		4	25	1	6	C
30		4	25	1	6	C
30		4	25	1	6	C
30		4	25	1	6	C
30		4	25	1	6	C
30		4	25	1	6	C
30		4	25	1	6	C
30		4	25	1	6	C
30		4	25	1	6	C
31		4	26	1	6	C
31		4	26	1	6	C
31		4	26	1	6	C
31		4	26	1	6	C
31		4	26	1	6	C
31		4	26	1	6	C
31		4	26	1	6	C
31		4	26	1	6	C
31		4	26	1	6	C
31		4	26	1	6	C
31		4	26	1	6	C
31		4	26	1	6	C
31		4	26	1	6	C
32		4	27	1	6	C
32		4	27	1	6	C
32		4	27	1	6	C
32		4	27	1	6	C
32		4	27	1	6	C
33		4	28	1	6	C
33		4	28	1	6	C
33		4	28	1	6	C
33		4	28	1	6	C
33		4	28	1	6	C
33		4	28	1	6	C
33		4	28	1	6	C
34		4	29	1	6	C
40		4	35	1	6	C
28		5	23	1	6	C
28		5	23	1	6	C
28		5	23	1	6	C
29		5	24	1	6	C
29		5	24	1	6	C
29		5	24	1	6	C
29		5	24	1	6	C
29		5	24	1	6	C
29		5	24	1	6	C
29		5	24	1	6	C
29		5	24	1	6	C
29		5	24	1	6	C
29		5	24	1	6	C
30		5	25	1	6	C
30		5	25	1	6	C
30		5	25	1	6	C
30		5	25	1	6	C
30		5	25	1	6	C
30		5	25	1	6	C
30		5	25	1	6	C
30		5	25	1	6	C
30		5	25	1	6	C
30		5	25	1	6	C
30		5	25	1	6	C
30		5	25	1	6	C
31		5	26	1	6	C
31		5	26	1	6	C
31		5	26	1	6	C
31		5	26	1	6	C
31		5	26	1	6	C
31		5	26	1	6	C
31		5	26	1	6	C
31		5	26	1	6	C
31		5	26	1	6	C
31		5	26	1	6	C
31		5	26	1	6	C
31		5	26	1	6	C
31		5	26	1	6	C
32		5	27	1	6	C
32		5	27	1	6	C
32		5	27	1	6	C
32		5	27	1	6	C
32		5	27	1	6	C
32		5	27	1	6	C
32		5	27	1	6	C
32		5	27	1	6	C
33		5	28	1	6	C
33		5	28	1	6	C
33		5	28	1	6	C
34		5	29	1	6	C
35		5	30	1	6	C
36		5	31	1	6	C
38		5	33	1	6	C
27		6	22	1	6	C
28		6	23	1	6	C
28		6	23	1	6	C
28		6	23	1	6	C
29		6	24	1	6	C
29		6	24	1	6	C
29		6	24	1	6	C
29		6	24	1	6	C
29		6	24	1	6	C
29		6	24	1	6	C
29		6	24	1	6	C
29		6	24	1	6	C
29		6	24	1	6	C
29		6	24	1	6	C
30		6	25	1	6	C
30		6	25	1	6	C
30		6	25	1	6	C
30		6	25	1	6	C
30		6	25	1	6	C
30		6	25	1	6	C
30		6	25	1	6	C
30		6	25	1	6	C
30		6	25	1	6	C
30		6	25	1	6	C
30		6	25	1	6	C
30		6	25	1	6	C
30		6	25	1	6	C
30		6	25	1	6	C
30		6	25	1	6	C
30		6	25	1	6	C
30		6	25	1	6	C
30		6	25	1	6	C
31		6	26	1	6	C
31		6	26	1	6	C
31		6	26	1	6	C
31		6	26	1	6	C
31		6	26	1	6	C
31		6	26	1	6	C
31		6	26	1	6	C
31		6	26	1	6	C
31		6	26	1	6	C
32		6	27	1	6	C
32		6	27	1	6	C
32		6	27	1	6	C
32		6	27	1	6	C
32		6	27	1	6	C
32		6	27	1	6	C
32		6	27	1	6	C
33		6	28	1	6	C
33		6	28	1	6	C
33		6	28	1	6	C
33		6	28	1	6	C
34		6	29	1	6	C
36		6	31	1	6	C
36		6	31	1	6	C
37		6	32	1	6	C
39		6	34	1	6	C
29		7	24	0	5	M
29		7	24	0	5	M
29		7	24	0	5	M
30		7	25	0	5	M
30		7	25	0	5	M
30		7	25	0	5	M
31		7	26	0	5	M
31		7	26	0	5	M
31		7	26	0	5	M
31		7	26	0	5	M
32		7	27	0	5	M
32		7	27	0	5	M
32		7	27	0	5	M
32		7	27	0	5	M
32		7	27	0	5	M
32		7	27	0	5	M
33		7	28	0	5	M
33		7	28	0	5	M
33		7	28	0	5	M
33		7	28	0	5	M
33		7	28	0	5	M
33		7	28	0	5	M
34		7	29	0	5	M
34		7	29	0	5	M
34		7	29	0	5	M
34		7	29	0	5	M
36		7	31	0	5	M
37		7	32	0	5	M
28		8	23	0	5	M
28		8	23	0	5	M
28		8	23	0	5	M
29		8	24	0	5	M
29		8	24	0	5	M
29		8	24	0	5	M
29		8	24	0	5	M
29		8	24	0	5	M
29		8	24	0	5	M
30		8	25	0	5	M
30		8	25	0	5	M
30		8	25	0	5	M
30		8	25	0	5	M
30		8	25	0	5	M
30		8	25	0	5	M
30		8	25	0	5	M
30		8	25	0	5	M
31		8	26	0	5	M
31		8	26	0	5	M
31		8	26	0	5	M
31		8	26	0	5	M
31		8	26	0	5	M
31		8	26	0	5	M
31		8	26	0	5	M
31		8	26	0	5	M
32		8	27	0	5	M
32		8	27	0	5	M
32		8	27	0	5	M
32		8	27	0	5	M
32		8	27	0	5	M
32		8	27	0	5	M
32		8	27	0	5	M
32		8	27	0	5	M
32		8	27	0	5	M
33		8	28	0	5	M
33		8	28	0	5	M
33		8	28	0	5	M
34		8	29	0	5	M
34		8	29	0	5	M
34		8	29	0	5	M
34		8	29	0	5	M
35		8	30	0	5	M
36		8	31	0	5	M
36		8	31	0	5	M
36		8	31	0	5	M
38		8	33	0	5	M
39		8	34	0	5	M
29		9	24	0	5	M
29		9	24	0	5	M
30		9	25	0	5	M
30		9	25	0	5	M
30		9	25	0	5	M
30		9	25	0	5	M
30		9	25	0	5	M
30		9	25	0	5	M
30		9	25	0	5	M
31		9	26	0	5	M
31		9	26	0	5	M
31		9	26	0	5	M
31		9	26	0	5	M
31		9	26	0	5	M
31		9	26	0	5	M
31		9	26	0	5	M
31		9	26	0	5	M
31		9	26	0	5	M
31		9	26	0	5	M
31		9	26	0	5	M
32		9	27	0	5	M
32		9	27	0	5	M
32		9	27	0	5	M
32		9	27	0	5	M
32		9	27	0	5	M
32		9	27	0	5	M
32		9	27	0	5	M
32		9	27	0	5	M
32		9	27	0	5	M
32		9	27	0	5	M
32		9	27	0	5	M
32		9	27	0	5	M
32		9	27	0	5	M
32		9	27	0	5	M
33		9	28	0	5	M
33		9	28	0	5	M
33		9	28	0	5	M
33		9	28	0	5	M
33		9	28	0	5	M
33		9	28	0	5	M
34		9	29	0	5	M
34		9	29	0	5	M
35		9	30	0	5	M
35		9	30	0	5	M
36		9	31	0	5	M
37		9	32	0	5	M
38		9	33	0	5	M
27		10	22	0	5	M
29		10	24	0	5	M
29		10	24	0	5	M
29		10	24	0	5	M
29		10	24	0	5	M
30		10	25	0	5	M
30		10	25	0	5	M
30		10	25	0	5	M
30		10	25	0	5	M
30		10	25	0	5	M
30		10	25	0	5	M
31		10	26	0	5	M
31		10	26	0	5	M
31		10	26	0	5	M
31		10	26	0	5	M
31		10	26	0	5	M
31		10	26	0	5	M
31		10	26	0	5	M
31		10	26	0	5	M
32		10	27	0	5	M
32		10	27	0	5	M
32		10	27	0	5	M
32		10	27	0	5	M
33		10	28	0	5	M
33		10	28	0	5	M
33		10	28	0	5	M
33		10	28	0	5	M
33		10	28	0	5	M
33		10	28	0	5	M
33		10	28	0	5	M
34		10	29	0	5	M
35		10	30	0	5	M
35		10	30	0	5	M
35		10	30	0	5	M
36		10	31	0	5	M
37		10	32	0	5	M
37		10	32	0	5	M
38		10	33	0	5	M
40		10	35	0	5	M
29		11	24	0	5	M
29		11	24	0	5	M
29		11	24	0	5	M
30		11	25	0	5	M
30		11	25	0	5	M
30		11	25	0	5	M
30		11	25	0	5	M
30		11	25	0	5	M
31		11	26	0	5	M
31		11	26	0	5	M
31		11	26	0	5	M
31		11	26	0	5	M
31		11	26	0	5	M
31		11	26	0	5	M
31		11	26	0	5	M
31		11	26	0	5	M
31		11	26	0	5	M
32		11	27	0	5	M
32		11	27	0	5	M
32		11	27	0	5	M
32		11	27	0	5	M
32		11	27	0	5	M
32		11	27	0	5	M
32		11	27	0	5	M
32		11	27	0	5	M
32		11	27	0	5	M
32		11	27	0	5	M
32		11	27	0	5	M
32		11	27	0	5	M
33		11	28	0	5	M
33		11	28	0	5	M
33		11	28	0	5	M
33		11	28	0	5	M
33		11	28	0	5	M
33		11	28	0	5	M
33		11	28	0	5	M
33		11	28	0	5	M
33		11	28	0	5	M
34		11	29	0	5	M
34		11	29	0	5	M
34		11	29	0	5	M
34		11	29	0	5	M
34		11	29	0	5	M
34		11	29	0	5	M
36		11	31	0	5	M
38		11	33	0	5	M
38		11	33	0	5	M
39		11	34	0	5	M
39		11	34	0	5	M
29		12	24	0	5	M
30		12	25	0	5	M
30		12	25	0	5	M
30		12	25	0	5	M
30		12	25	0	5	M
31		12	26	0	5	M
32		12	27	0	5	M
32		12	27	0	5	M
32		12	27	0	5	M
32		12	27	0	5	M
32		12	27	0	5	M
32		12	27	0	5	M
32		12	27	0	5	M
32		12	27	0	5	M
32		12	27	0	5	M
32		12	27	0	5	M
32		12	27	0	5	M
33		12	28	0	5	M
33		12	28	0	5	M
33		12	28	0	5	M
33		12	28	0	5	M
34		12	29	0	5	M
34		12	29	0	5	M
34		12	29	0	5	M
34		12	29	0	5	M
34		12	29	0	5	M
34		12	29	0	5	M
35		12	30	0	5	M
35		12	30	0	5	M
35		12	30	0	5	M
35		12	30	0	5	M
36		12	31	0	5	M
36		12	31	0	5	M
36		12	31	0	5	M
37		12	32	0	5	M
38		12	33	0	5	M
38		12	33	0	5	M
27		7	22	1	5	M
28		7	23	1	5	M
29		7	24	1	5	M
29		7	24	1	5	M
29		7	24	1	5	M
29		7	24	1	5	M
29		7	24	1	5	M
29		7	24	1	5	M
29		7	24	1	5	M
29		7	24	1	5	M
29		7	24	1	5	M
30		7	25	1	5	M
30		7	25	1	5	M
30		7	25	1	5	M
30		7	25	1	5	M
30		7	25	1	5	M
30		7	25	1	5	M
30		7	25	1	5	M
30		7	25	1	5	M
30		7	25	1	5	M
30		7	25	1	5	M
30		7	25	1	5	M
31		7	26	1	5	M
31		7	26	1	5	M
31		7	26	1	5	M
31		7	26	1	5	M
31		7	26	1	5	M
31		7	26	1	5	M
31		7	26	1	5	M
31		7	26	1	5	M
31		7	26	1	5	M
32		7	27	1	5	M
32		7	27	1	5	M
32		7	27	1	5	M
32		7	27	1	5	M
32		7	27	1	5	M
32		7	27	1	5	M
32		7	27	1	5	M
33		7	28	1	5	M
33		7	28	1	5	M
33		7	28	1	5	M
33		7	28	1	5	M
33		7	28	1	5	M
33		7	28	1	5	M
34		7	29	1	5	M
35		7	30	1	5	M
35		7	30	1	5	M
35		7	30	1	5	M
28		8	23	1	5	M
28		8	23	1	5	M
29		8	24	1	5	M
29		8	24	1	5	M
29		8	24	1	5	M
29		8	24	1	5	M
29		8	24	1	5	M
29		8	24	1	5	M
29		8	24	1	5	M
29		8	24	1	5	M
29		8	24	1	5	M
29		8	24	1	5	M
30		8	25	1	5	M
30		8	25	1	5	M
30		8	25	1	5	M
30		8	25	1	5	M
30		8	25	1	5	M
30		8	25	1	5	M
31		8	26	1	5	M
31		8	26	1	5	M
31		8	26	1	5	M
31		8	26	1	5	M
31		8	26	1	5	M
31		8	26	1	5	M
31		8	26	1	5	M
31		8	26	1	5	M
32		8	27	1	5	M
32		8	27	1	5	M
32		8	27	1	5	M
32		8	27	1	5	M
32		8	27	1	5	M
33		8	28	1	5	M
36		8	31	1	5	M
28		9	23	1	5	M
28		9	23	1	5	M
29		9	24	1	5	M
29		9	24	1	5	M
29		9	24	1	5	M
29		9	24	1	5	M
29		9	24	1	5	M
29		9	24	1	5	M
29		9	24	1	5	M
29		9	24	1	5	M
29		9	24	1	5	M
29		9	24	1	5	M
29		9	24	1	5	M
30		9	25	1	5	M
30		9	25	1	5	M
30		9	25	1	5	M
30		9	25	1	5	M
30		9	25	1	5	M
30		9	25	1	5	M
30		9	25	1	5	M
30		9	25	1	5	M
30		9	25	1	5	M
30		9	25	1	5	M
30		9	25	1	5	M
30		9	25	1	5	M
31		9	26	1	5	M
31		9	26	1	5	M
31		9	26	1	5	M
31		9	26	1	5	M
31		9	26	1	5	M
31		9	26	1	5	M
31		9	26	1	5	M
31		9	26	1	5	M
31		9	26	1	5	M
31		9	26	1	5	M
31		9	26	1	5	M
31		9	26	1	5	M
32		9	27	1	5	M
32		9	27	1	5	M
32		9	27	1	5	M
32		9	27	1	5	M
32		9	27	1	5	M
33		9	28	1	5	M
33		9	28	1	5	M
34		9	29	1	5	M
35		9	30	1	5	M
35		9	30	1	5	M
36		9	31	1	5	M
36		9	31	1	5	M
37		9	32	1	5	M
27		10	22	1	5	M
28		10	23	1	5	M
28		10	23	1	5	M
29		10	24	1	5	M
29		10	24	1	5	M
29		10	24	1	5	M
29		10	24	1	5	M
29		10	24	1	5	M
30		10	25	1	5	M
30		10	25	1	5	M
30		10	25	1	5	M
30		10	25	1	5	M
30		10	25	1	5	M
30		10	25	1	5	M
30		10	25	1	5	M
30		10	25	1	5	M
30		10	25	1	5	M
31		10	26	1	5	M
31		10	26	1	5	M
31		10	26	1	5	M
31		10	26	1	5	M
31		10	26	1	5	M
31		10	26	1	5	M
31		10	26	1	5	M
31		10	26	1	5	M
32		10	27	1	5	M
33		10	28	1	5	M
33		10	28	1	5	M
33		10	28	1	5	M
33		10	28	1	5	M
34		10	29	1	5	M
34		10	29	1	5	M
34		10	29	1	5	M
35		10	30	1	5	M
35		10	30	1	5	M
36		10	31	1	5	M
36		10	31	1	5	M
37		10	32	1	5	M
28		11	23	1	5	M
29		11	24	1	5	M
29		11	24	1	5	M
29		11	24	1	5	M
30		11	25	1	5	M
30		11	25	1	5	M
30		11	25	1	5	M
30		11	25	1	5	M
30		11	25	1	5	M
30		11	25	1	5	M
30		11	25	1	5	M
31		11	26	1	5	M
31		11	26	1	5	M
31		11	26	1	5	M
31		11	26	1	5	M
31		11	26	1	5	M
31		11	26	1	5	M
31		11	26	1	5	M
31		11	26	1	5	M
31		11	26	1	5	M
31		11	26	1	5	M
31		11	26	1	5	M
32		11	27	1	5	M
32		11	27	1	5	M
32		11	27	1	5	M
32		11	27	1	5	M
32		11	27	1	5	M
32		11	27	1	5	M
32		11	27	1	5	M
32		11	27	1	5	M
32		11	27	1	5	M
32		11	27	1	5	M
32		11	27	1	5	M
32		11	27	1	5	M
32		11	27	1	5	M
33		11	28	1	5	M
33		11	28	1	5	M
33		11	28	1	5	M
33		11	28	1	5	M
33		11	28	1	5	M
33		11	28	1	5	M
33		11	28	1	5	M
33		11	28	1	5	M
35		11	30	1	5	M
36		11	31	1	5	M
37		11	32	1	5	M
38		11	33	1	5	M
29		12	24	1	5	M
29		12	24	1	5	M
29		12	24	1	5	M
29		12	24	1	5	M
29		12	24	1	5	M
29		12	24	1	5	M
29		12	24	1	5	M
30		12	25	1	5	M
30		12	25	1	5	M
30		12	25	1	5	M
30		12	25	1	5	M
30		12	25	1	5	M
31		12	26	1	5	M
31		12	26	1	5	M
31		12	26	1	5	M
31		12	26	1	5	M
31		12	26	1	5	M
31		12	26	1	5	M
31		12	26	1	5	M
31		12	26	1	5	M
31		12	26	1	5	M
31		12	26	1	5	M
32		12	27	1	5	M
32		12	27	1	5	M
32		12	27	1	5	M
32		12	27	1	5	M
33		12	28	1	5	M
33		12	28	1	5	M
33		12	28	1	5	M
33		12	28	1	5	M
33		12	28	1	5	M
34		12	29	1	5	M
34		12	29	1	5	M
34		12	29	1	5	M
34		12	29	1	5	M
34		12	29	1	5	M
35		12	30	1	5	M
35		12	30	1	5	M
36		12	31	1	5	M
37		12	32	1	5	M
38		12	33	1	5	M
38		12	33	1	5	M
39		12	34	1	5	M
28		13	23	0	4	R
29		13	24	0	4	R
29		13	24	0	4	R
30		13	25	0	4	R
30		13	25	0	4	R
30		13	25	0	4	R
30		13	25	0	4	R
30		13	25	0	4	R
30		13	25	0	4	R
30		13	25	0	4	R
30		13	25	0	4	R
30		13	25	0	4	R
30		13	25	0	4	R
30		13	25	0	4	R
31		13	26	0	4	R
31		13	26	0	4	R
31		13	26	0	4	R
31		13	26	0	4	R
31		13	26	0	4	R
32		13	27	0	4	R
32		13	27	0	4	R
32		13	27	0	4	R
32		13	27	0	4	R
32		13	27	0	4	R
32		13	27	0	4	R
32		13	27	0	4	R
32		13	27	0	4	R
32		13	27	0	4	R
32		13	27	0	4	R
32		13	27	0	4	R
32		13	27	0	4	R
32		13	27	0	4	R
33		13	28	0	4	R
33		13	28	0	4	R
33		13	28	0	4	R
33		13	28	0	4	R
33		13	28	0	4	R
34		13	29	0	4	R
35		13	30	0	4	R
36		13	31	0	4	R
28		14	23	0	4	R
28		14	23	0	4	R
29		14	24	0	4	R
29		14	24	0	4	R
29		14	24	0	4	R
29		14	24	0	4	R
29		14	24	0	4	R
29		14	24	0	4	R
29		14	24	0	4	R
29		14	24	0	4	R
29		14	24	0	4	R
30		14	25	0	4	R
30		14	25	0	4	R
30		14	25	0	4	R
30		14	25	0	4	R
30		14	25	0	4	R
30		14	25	0	4	R
30		14	25	0	4	R
31		14	26	0	4	R
31		14	26	0	4	R
31		14	26	0	4	R
31		14	26	0	4	R
31		14	26	0	4	R
31		14	26	0	4	R
31		14	26	0	4	R
31		14	26	0	4	R
31		14	26	0	4	R
31		14	26	0	4	R
31		14	26	0	4	R
31		14	26	0	4	R
31		14	26	0	4	R
32		14	27	0	4	R
32		14	27	0	4	R
34		14	29	0	4	R
34		14	29	0	4	R
37		14	32	0	4	R
38		14	33	0	4	R
39		14	34	0	4	R
40		14	35	0	4	R
30		15	25	0	4	R
30		15	25	0	4	R
30		15	25	0	4	R
31		15	26	0	4	R
31		15	26	0	4	R
31		15	26	0	4	R
31		15	26	0	4	R
32		15	27	0	4	R
32		15	27	0	4	R
32		15	27	0	4	R
32		15	27	0	4	R
33		15	28	0	4	R
33		15	28	0	4	R
33		15	28	0	4	R
33		15	28	0	4	R
33		15	28	0	4	R
33		15	28	0	4	R
33		15	28	0	4	R
33		15	28	0	4	R
34		15	29	0	4	R
34		15	29	0	4	R
34		15	29	0	4	R
35		15	30	0	4	R
38		15	33	0	4	R
38		15	33	0	4	R
38		15	33	0	4	R
40		15	35	0	4	R
28		16	23	0	4	R
29		16	24	0	4	R
30		16	25	0	4	R
30		16	25	0	4	R
30		16	25	0	4	R
30		16	25	0	4	R
31		16	26	0	4	R
31		16	26	0	4	R
31		16	26	0	4	R
31		16	26	0	4	R
31		16	26	0	4	R
31		16	26	0	4	R
31		16	26	0	4	R
31		16	26	0	4	R
31		16	26	0	4	R
31		16	26	0	4	R
32		16	27	0	4	R
32		16	27	0	4	R
32		16	27	0	4	R
32		16	27	0	4	R
32		16	27	0	4	R
32		16	27	0	4	R
32		16	27	0	4	R
32		16	27	0	4	R
32		16	27	0	4	R
32		16	27	0	4	R
32		16	27	0	4	R
32		16	27	0	4	R
32		16	27	0	4	R
33		16	28	0	4	R
33		16	28	0	4	R
33		16	28	0	4	R
33		16	28	0	4	R
33		16	28	0	4	R
33		16	28	0	4	R
33		16	28	0	4	R
33		16	28	0	4	R
33		16	28	0	4	R
33		16	28	0	4	R
33		16	28	0	4	R
34		16	29	0	4	R
34		16	29	0	4	R
34		16	29	0	4	R
34		16	29	0	4	R
34		16	29	0	4	R
34		16	29	0	4	R
36		16	31	0	4	R
36		16	31	0	4	R
37		16	32	0	4	R
38		16	33	0	4	R
40		16	35	0	4	R
30		17	25	0	4	R
30		17	25	0	4	R
30		17	25	0	4	R
30		17	25	0	4	R
30		17	25	0	4	R
30		17	25	0	4	R
30		17	25	0	4	R
31		17	26	0	4	R
31		17	26	0	4	R
31		17	26	0	4	R
31		17	26	0	4	R
31		17	26	0	4	R
31		17	26	0	4	R
32		17	27	0	4	R
32		17	27	0	4	R
32		17	27	0	4	R
32		17	27	0	4	R
32		17	27	0	4	R
32		17	27	0	4	R
33		17	28	0	4	R
33		17	28	0	4	R
33		17	28	0	4	R
33		17	28	0	4	R
33		17	28	0	4	R
33		17	28	0	4	R
33		17	28	0	4	R
34		17	29	0	4	R
34		17	29	0	4	R
34		17	29	0	4	R
34		17	29	0	4	R
35		17	30	0	4	R
35		17	30	0	4	R
36		17	31	0	4	R
37		17	32	0	4	R
37		17	32	0	4	R
30		18	25	0	4	R
30		18	25	0	4	R
31		18	26	0	4	R
31		18	26	0	4	R
31		18	26	0	4	R
31		18	26	0	4	R
31		18	26	0	4	R
31		18	26	0	4	R
31		18	26	0	4	R
31		18	26	0	4	R
31		18	26	0	4	R
32		18	27	0	4	R
32		18	27	0	4	R
32		18	27	0	4	R
32		18	27	0	4	R
32		18	27	0	4	R
32		18	27	0	4	R
32		18	27	0	4	R
32		18	27	0	4	R
32		18	27	0	4	R
33		18	28	0	4	R
33		18	28	0	4	R
33		18	28	0	4	R
33		18	28	0	4	R
33		18	28	0	4	R
33		18	28	0	4	R
33		18	28	0	4	R
33		18	28	0	4	R
33		18	28	0	4	R
34		18	29	0	4	R
34		18	29	0	4	R
34		18	29	0	4	R
34		18	29	0	4	R
34		18	29	0	4	R
35		18	30	0	4	R
36		18	31	0	4	R
37		18	32	0	4	R
37		18	32	0	4	R
37		18	32	0	4	R
37		18	32	0	4	R
37		18	32	0	4	R
38		18	33	0	4	R
27		13	22	1	4	R
27		13	22	1	4	R
28		13	23	1	4	R
28		13	23	1	4	R
28		13	23	1	4	R
28		13	23	1	4	R
28		13	23	1	4	R
28		13	23	1	4	R
28		13	23	1	4	R
29		13	24	1	4	R
29		13	24	1	4	R
29		13	24	1	4	R
29		13	24	1	4	R
29		13	24	1	4	R
29		13	24	1	4	R
29		13	24	1	4	R
29		13	24	1	4	R
29		13	24	1	4	R
29		13	24	1	4	R
29		13	24	1	4	R
29		13	24	1	4	R
30		13	25	1	4	R
30		13	25	1	4	R
30		13	25	1	4	R
30		13	25	1	4	R
30		13	25	1	4	R
30		13	25	1	4	R
31		13	26	1	4	R
31		13	26	1	4	R
31		13	26	1	4	R
31		13	26	1	4	R
31		13	26	1	4	R
31		13	26	1	4	R
31		13	26	1	4	R
32		13	27	1	4	R
32		13	27	1	4	R
32		13	27	1	4	R
33		13	28	1	4	R
33		13	28	1	4	R
33		13	28	1	4	R
34		13	29	1	4	R
35		13	30	1	4	R
36		13	31	1	4	R
40		13	35	1	4	R
27		14	22	1	4	R
28		14	23	1	4	R
28		14	23	1	4	R
28		14	23	1	4	R
28		14	23	1	4	R
29		14	24	1	4	R
29		14	24	1	4	R
29		14	24	1	4	R
29		14	24	1	4	R
29		14	24	1	4	R
29		14	24	1	4	R
29		14	24	1	4	R
29		14	24	1	4	R
30		14	25	1	4	R
30		14	25	1	4	R
30		14	25	1	4	R
30		14	25	1	4	R
30		14	25	1	4	R
30		14	25	1	4	R
31		14	26	1	4	R
31		14	26	1	4	R
31		14	26	1	4	R
31		14	26	1	4	R
32		14	27	1	4	R
32		14	27	1	4	R
32		14	27	1	4	R
32		14	27	1	4	R
32		14	27	1	4	R
32		14	27	1	4	R
32		14	27	1	4	R
33		14	28	1	4	R
33		14	28	1	4	R
33		14	28	1	4	R
34		14	29	1	4	R
36		14	31	1	4	R
36		14	31	1	4	R
29		15	24	1	4	R
29		15	24	1	4	R
29		15	24	1	4	R
30		15	25	1	4	R
30		15	25	1	4	R
30		15	25	1	4	R
31		15	26	1	4	R
31		15	26	1	4	R
31		15	26	1	4	R
31		15	26	1	4	R
31		15	26	1	4	R
31		15	26	1	4	R
31		15	26	1	4	R
31		15	26	1	4	R
31		15	26	1	4	R
31		15	26	1	4	R
31		15	26	1	4	R
31		15	26	1	4	R
31		15	26	1	4	R
31		15	26	1	4	R
32		15	27	1	4	R
32		15	27	1	4	R
32		15	27	1	4	R
33		15	28	1	4	R
33		15	28	1	4	R
33		15	28	1	4	R
33		15	28	1	4	R
34		15	29	1	4	R
34		15	29	1	4	R
35		15	30	1	4	R
35		15	30	1	4	R
36		15	31	1	4	R
36		15	31	1	4	R
37		15	32	1	4	R
38		15	33	1	4	R
39		15	34	1	4	R
39		15	34	1	4	R
28		16	23	1	4	R
29		16	24	1	4	R
30		16	25	1	4	R
30		16	25	1	4	R
30		16	25	1	4	R
30		16	25	1	4	R
30		16	25	1	4	R
30		16	25	1	4	R
30		16	25	1	4	R
30		16	25	1	4	R
30		16	25	1	4	R
30		16	25	1	4	R
30		16	25	1	4	R
31		16	26	1	4	R
31		16	26	1	4	R
31		16	26	1	4	R
31		16	26	1	4	R
31		16	26	1	4	R
31		16	26	1	4	R
32		16	27	1	4	R
32		16	27	1	4	R
32		16	27	1	4	R
32		16	27	1	4	R
32		16	27	1	4	R
32		16	27	1	4	R
32		16	27	1	4	R
32		16	27	1	4	R
33		16	28	1	4	R
34		16	29	1	4	R
34		16	29	1	4	R
34		16	29	1	4	R
34		16	29	1	4	R
34		16	29	1	4	R
34		16	29	1	4	R
35		16	30	1	4	R
35		16	30	1	4	R
35		16	30	1	4	R
35		16	30	1	4	R
39		16	34	1	4	R
28		17	23	1	4	R
29		17	24	1	4	R
29		17	24	1	4	R
29		17	24	1	4	R
30		17	25	1	4	R
30		17	25	1	4	R
30		17	25	1	4	R
30		17	25	1	4	R
31		17	26	1	4	R
31		17	26	1	4	R
31		17	26	1	4	R
31		17	26	1	4	R
31		17	26	1	4	R
31		17	26	1	4	R
31		17	26	1	4	R
31		17	26	1	4	R
31		17	26	1	4	R
31		17	26	1	4	R
31		17	26	1	4	R
32		17	27	1	4	R
32		17	27	1	4	R
32		17	27	1	4	R
32		17	27	1	4	R
32		17	27	1	4	R
33		17	28	1	4	R
33		17	28	1	4	R
33		17	28	1	4	R
33		17	28	1	4	R
33		17	28	1	4	R
33		17	28	1	4	R
34		17	29	1	4	R
34		17	29	1	4	R
34		17	29	1	4	R
34		17	29	1	4	R
35		17	30	1	4	R
36		17	31	1	4	R
36		17	31	1	4	R
36		17	31	1	4	R
37		17	32	1	4	R
39		17	34	1	4	R
29		18	24	1	4	R
29		18	24	1	4	R
29		18	24	1	4	R
29		18	24	1	4	R
29		18	24	1	4	R
30		18	25	1	4	R
30		18	25	1	4	R
30		18	25	1	4	R
30		18	25	1	4	R
31		18	26	1	4	R
31		18	26	1	4	R
31		18	26	1	4	R
31		18	26	1	4	R
31		18	26	1	4	R
31		18	26	1	4	R
32		18	27	1	4	R
32		18	27	1	4	R
32		18	27	1	4	R
32		18	27	1	4	R
32		18	27	1	4	R
32		18	27	1	4	R
33		18	28	1	4	R
33		18	28	1	4	R
33		18	28	1	4	R
33		18	28	1	4	R
33		18	28	1	4	R
34		18	29	1	4	R
34		18	29	1	4	R
34		18	29	1	4	R
34		18	29	1	4	R
34		18	29	1	4	R
34		18	29	1	4	R
34		18	29	1	4	R
35		18	30	1	4	R
36		18	31	1	4	R
37		18	32	1	4	R
38		18	33	1	4	R
39		18	34	1	4	R

## Sheet: F1 Sex Ratio
																	not sig
		CO							CO								CO
Female	Female	Female	Female	Female	Female		Male	Male	Male	Male	Male	Male		Female	Male		F/M									CO
0	0	0	0	0	0		5	1	1	0	3	1		49	56		0.875		C							F/M
3	2	0	0	4	0		8	2	1	1	10	3		50	45		1.11111		C						1	0.875	C
11	3	4	6	4	10		18	5	7	6	12	10		55	55		1		C						2	1.11111	C
10	6	4	7	12	7		12	20	5	10	13	18		62	44		1.40909		C						3	1	C
8	14	12	16	10	19		1	5	9	13	8	9		48	54		0.888889		C						4	1.40909	C
6	7	9	15	5	10		5	5	10	5	3	7		58	57		1.01754		C						5	0.888889	C
3	5	10	3	5	8		2	3	10	7	1	4							M						6	1.01754	C
3	5	6	2	1	1		4	2	2	1	1	1					1.05027		M						7	0.583333	M
1	3	2	5	2	1		0	0	3	0	1	0							M						8	1.42424	M
2	3	2	2	1	1		0	0	2	0	1	2							M						9	0.94	M
1	1	3	2	2	1		0	0	2	0	0	1					MO		M						10	1.02632	M
0	0	2	1	1	0		1	0	2	0	1	0		Female	Male		F/M		M						11	1.04255	M
1	1	1	2	0	0		0	2	1	0	0	1		28	48		0.583333		R						12	0.860465	M
0	0	0	1	1	0		0	0	0	1	0	0		47	33		1.42424		R						13	0.909091	R
														47	50		0.94		R						14	1.08333	R
49	50	55	62	48	58		56	45	55	44	54	57		39	38		1.02632		R						15	0.771429	R
														49	47		1.04255		R						16	1.30769	R
														37	43		0.860465		R						17	0.875	R
		MO							MO
Female	Female	Female	Female	Female	Female		Male	Male	Male	Male	Male	Male					0.979485
0	0	0	1	0	0		1	2	0	1	0	0
0	3	0	0	0	0		1	10	2	2	1	0					RO
3	6	2	4	3	1		9	6	11	5	3	7		Female	Male		F/M
3	8	7	6	5	4		11	8	12	9	7	5		40	44		0.909091
4	8	11	8	9	1		9	5	12	8	11	10		39	36		1.08333
6	9	14	4	12	11		7	1	5	1	13	4		27	35		0.771429
6	3	6	7	9	4		6	1	2	4	8	5		51	39		1.30769
4	4	2	1	6	6		1	0	1	3	0	5		35	40		0.875
0	1	2	3	0	4		3	0	2	2	1	2		42	38
0	3	1	1	1	3		0	0	2	2	1	1					0.989309
1	0	1	2	0	1		0	0	1	1	1	1														0.989309
1	1	1	1	2	2		0	0	0	0	1	2
0	1	0	0	2	0		0	0	0	0	0	1
0	0	0	1	0	0		0	0	0	0	0	0
28	47	47	39	49	37		48	33	50	38	47	43
		RO							RO
Female	Female	Female	Female	Female	Female		Male	Male	Male	Male	Male	Male
0	0	0	0	0	0		2	1	0	0	0	0
1	2	0	1	0	0		7	4	0	1	1	0
2	9	0	1	0	0		12	8	3	1	3	5
11	7	3	4	7	2		6	6	3	11	4	4
5	13	4	10	6	9		7	4	14	6	11	6
13	2	4	13	6	9		3	7	3	8	5	6
5	0	8	11	7	9		3	3	4	1	6	5
1	2	3	6	4	5		1	1	2	6	4	7
1	0	1	0	2	1		1	0	2	4	1	1
1	0	0	2	1	1		1	2	1	0	3	1
0	1	0	1	2	5		0	0	1	0	1	1
0	1	3	1	0	1		0	0	2	0	0	1
0	1	0	0	0	0		0	0	0	1	1	1
0	1	1	1	0	0		1	0	0	0	0	0
40	39	27	51	35	42		44	36	35	39	40	38
40	39	27	51	35	42		44	36	35	39	40	38

## Sheet: F1 Adult Emergence
CO= 6																CO= 6
								CO						not sig
					Female	Male		Sum		egg			Petri	Response	Treatment
					49	56		105		210	105		1	50	6	C
					50	45		95		149	95		2	63.7584	6	C
egg	egg				55	55		110		228	110		3	48.2456	6	C
210	185				62	44		106		242	106		4	43.8017	6	C
149					48	54		102		201	102		5	50.7463	6	C
228	224				58	57		115		203	115		6	56.6502	6	C
242	196									124	76		7	61.2903	5	M
201	203							105.5		133	80		8	60.1504	5	M
203	189									164	97		9	59.1463	5	M
210	185									155	77		10	49.6774	5	M
149								MO		169	96		11	56.8047	5	M
228	224				Female	Male		Sum		153	80		12	52.2876	5	M
242	196				28	48		76		116	84		13	72.4138	4	R
201	203				47	33		80		134	75		14	55.9701	4	R
203	189				47	50		97		106	62		15	58.4906	4	R
124	169				39	38		77		165	90		16	54.5455	4	R
133	199				49	47		96		114	75		17	65.7895	4	R
164	200				37	43		80		158	80		18	50.6329	4	R
155	146
169	218							84.3333
153	141
124	169							RO
133	199				Female	Male		Sum
164	200				40	44		84
155	146				39	36		75
169	218				27	35		62
153	141				51	39		90
116	152				35	40		75
134	107				42	38		80
106	144
165	162
114								77.6667
158	138
116	152
134	107
106	144
165	162
114
158	138

## Sheet: F1 Adult longevity
					CO= 6	MO= 5
					CT= 3	MT= 2
			not sig
		1h	1h	1h	1h
		Petri	Response	Treatment	Gender
		1	4	6	0	C
		1	5	6	0	C
		1	6	6	0	C
		1	7	6	0	C
		1	8	6	0	C
		1	8	6	0	C
		2	5	6	0	C
		2	7	6	0	C
		2	7	6	0	C
		2	7	6	0	C
		2	8	6	0	C
		2	8	6	0	C
		3	3	6	0	C
		3	7	6	0	C
		3	8	6	0	C
		3	9	6	0	C
		3	9	6	0	C
		3	9	6	0	C
		4	4	6	0	C
		4	5	6	0	C
		4	6	6	0	C
		4	7	6	0	C
		4	7	6	0	C
		4	10	6	0	C
		4	11	6	0	C
		5	4	6	0	C
		5	5	6	0	C
		5	7	6	0	C
		5	8	6	0	C
		5	10	6	0	C
		5	11	6	0	C
		6	4	6	0	C
		6	7	6	0	C
		6	11	6	0	C
		6	11	6	0	C
		6	12	6	0	C
		6	13	6	0	C
		1	6	6	1	C
		1	7	6	1	C
		1	8	6	1	C
		1	8	6	1	C
		1	9	6	1	C
		1	9	6	1	C
		2	6	6	1	C
		2	6	6	1	C
		2	8	6	1	C
		2	9	6	1	C
		2	9	6	1	C
		2	9	6	1	C
		3	6	6	1	C
		3	7	6	1	C
		3	7	6	1	C
		3	7	6	1	C
		3	8	6	1	C
		3	9	6	1	C
		4	7	6	1	C
		4	7	6	1	C
		4	8	6	1	C
		4	8	6	1	C
		4	8	6	1	C
		4	8	6	1	C
		5	8	6	1	C
		5	8	6	1	C
		5	8	6	1	C
		5	8	6	1	C
		5	9	6	1	C
		5	9	6	1	C
		6	6	6	1	C
		6	7	6	1	C
		6	7	6	1	C
		6	8	6	1	C
		6	8	6	1	C
		6	10	6	1	C
		7	5	5	0	M
		7	5	5	0	M
		7	7	5	0	M
		7	7	5	0	M
		7	9	5	0	M
		8	5	5	0	M
		8	7	5	0	M
		8	8	5	0	M
		8	12	5	0	M
		8	12	5	0	M
		8	13	5	0	M
		9	4	5	0	M
		9	6	5	0	M
		9	7	5	0	M
		9	7	5	0	M
		9	9	5	0	M
		9	10	5	0	M
		10	8	5	0	M
		10	8	5	0	M
		10	8	5	0	M
		10	9	5	0	M
		10	9	5	0	M
		10	10	5	0	M
		11	3	5	0	M
		11	7	5	0	M
		11	7	5	0	M
		11	8	5	0	M
		11	9	5	0	M
		11	9	5	0	M
		12	5	5	0	M
		12	5	5	0	M
		12	6	5	0	M
		12	8	5	0	M
		12	8	5	0	M
		12	8	5	0	M
		7	6	5	1	M
		7	6	5	1	M
		7	9	5	1	M
		7	9	5	1	M
		7	9	5	1	M
		7	10	5	1	M
		8	9	5	1	M
		8	10	5	1	M
		8	10	5	1	M
		8	12	5	1	M
		8	12	5	1	M
		8	12	5	1	M
		9	6	5	1	M
		9	7	5	1	M
		9	7	5	1	M
		9	9	5	1	M
		9	9	5	1	M
		9	11	5	1	M
		10	8	5	1	M
		10	8	5	1	M
		10	8	5	1	M
		10	9	5	1	M
		10	9	5	1	M
		10	9	5	1	M
		11	7	5	1	M
		11	8	5	1	M
		11	8	5	1	M
		11	8	5	1	M
		11	8	5	1	M
		11	9	5	1	M
		12	6	5	1	M
		12	6	5	1	M
		12	6	5	1	M
		12	7	5	1	M
		12	9	5	1	M
		12	9	5	1	M
		13	3	4	0	R
		13	5	4	0	R
		13	7	4	0	R
		13	9	4	0	R
		13	9	4	0	R
		13	9	4	0	R
		14	7	4	0	R
		14	7	4	0	R
		14	8	4	0	R
		14	9	4	0	R
		14	10	4	0	R
		14	12	4	0	R
		15	5	4	0	R
		15	6	4	0	R
		15	6	4	0	R
		15	7	4	0	R
		15	7	4	0	R
		15	11	4	0	R
		16	3	4	0	R
		16	6	4	0	R
		16	6	4	0	R
		16	7	4	0	R
		16	7	4	0	R
		16	8	4	0	R
		17	4	4	0	R
		17	6	4	0	R
		17	8	4	0	R
		17	9	4	0	R
		17	9	4	0	R
		17	10	4	0	R
		18	5	4	0	R
		18	6	4	0	R
		18	6	4	0	R
		18	7	4	0	R
		18	8	4	0	R
		18	11	4	0	R
		13	5	4	1	R
		13	8	4	1	R
		13	8	4	1	R
		13	8	4	1	R
		13	8	4	1	R
		13	10	4	1	R
		14	5	4	1	R
		14	5	4	1	R
		14	7	4	1	R
		14	7	4	1	R
		14	7	4	1	R
		14	10	4	1	R
		15	6	4	1	R
		15	7	4	1	R
		15	8	4	1	R
		15	8	4	1	R
		15	9	4	1	R
		15	9	4	1	R
		16	6	4	1	R
		16	7	4	1	R
		16	8	4	1	R
		16	8	4	1	R
		16	8	4	1	R
		16	9	4	1	R
		17	7	4	1	R
		17	7	4	1	R
		17	8	4	1	R
		17	9	4	1	R
		17	9	4	1	R
		17	9	4	1	R
		18	7	4	1	R
		18	7	4	1	R
		18	8	4	1	R
		18	8	4	1	R
		18	8	4	1	R
		18	8	4	1	R

## Sheet: Egg
			1h	1h	1h			1h	1h	1h	CO= 6	MO= 5		RO= 4
				MO <CO	RO <CO				not sig		CT= 3	MT= 2		RT= 1
			Egg number						Hatching
			combinations						combinations
			subject	Dependent variable	factor				subject	Dependent variable	factor
			random	fixed	fixed				random	fixed	fixed
			Petri	Response	Treat				Petri	Response	Treat
	210	C	1	35	6		187		1	89.0476	6			185	C
	149	C	2	24.8333	6		139		2	93.2886	6		943	135	C
1233	228	C	3	38	6	34.25	217		3	95.1754	6	93.5725		224	C
	242	C	4	40.3333	6		239		4	98.7603	6			196	C
	201	C	5	33.5	6		189		5	94.0299	6			203	C
	203	C	6	33.8333	6		185		6	91.133	6			169	M
	124	M	7	20.6667	5		115		7	92.7419	5		1073	199	M
	133	M	8	22.1667	5	24.9444	126		8	94.7368	5	94.1352		200	M
898	164	M	9	27.3333	5		160		9	97.561	5			146	M
	155	M	10	25.8333	5		147		10	94.8387	5			218	M
	169	M	11	28.1667	5		159		11	94.0828	5			141	M
	153	M	12	25.5	5		139		12	90.8497	5			152	R
	116	R	13	19.3333	4		109		13	93.9655	4		905	107	R
	134	R	14	22.3333	4		127		14	94.7761	4	94.4913		144	R
793	106	R	15	17.6667	4	22.0278	97		15	91.5094	4			162	R
	165	R	16	27.5	4		158		16	95.7576	4			202	R
	114	R	17	19	4		108		17	94.7368	4			138	R
	158	R	18	26.3333	4		152		18	96.2025	4		2921
2924

## Sheet: F1 Egg
		not sig in all
		1h	1h	1h			1h	1h	1h	CO= 6	MO= 5	RO= 4
										CT= 3	MT= 2	RT= 1
		Egg number						Hatching
		Petri	Response	Treat				Petri	Response	Treat
109	C	1	18.1667	6		106		1	97.2477	6		92
126	C	2	21	6		118		2	93.6508	6		120
117	C	3	19.5	6	18.4722	107		3	91.453	6		130
117	C	4	19.5	6		114		4	97.4359	6		107
113	C	5	18.8333	6		111		5	98.2301	6		129
83	C	6	13.8333	6		77		6	92.7711	6		103
122	M	7	20.3333	5		118		7	96.7213	5		94
135	M	8	22.5	5		128		8	94.8148	5		87
135	M	9	22.5	5		122		9	90.3704	5		98
118	M	10	19.6667	5	21.3889	114		10	96.6102	5		128
131	M	11	21.8333	5		126		11	96.1832	5		147
129	M	12	21.5	5		125		12	96.8992	5		129
126	R	13	21	4		110		13	87.3016	4		114
112	R	14	18.6667	4		102		14	91.0714	4		141
105	R	15	17.5	4		96		15	91.4286	4		111
111	R	16	18.5	4	21.1667	108		16	97.2973	4		127
150	R	17	25	4		142		17	94.6667	4		127
158	R	18	26.3333	4		153		18	96.8354	4		89

## Sheet: F2 1h Egg
			not sig						not sig						not sig						not sig
		CR=2	RR=1											CM=4	MM=3
			Egg number						Hatching						Egg number						Hatching
		Petri	Response	Treat				Petri	Response	Treat				Petri	Response	Treat				Petri	Response	Treat
65	CR	1	21.6667	2		55			84.6154			118		1	19.6667	4	CM	113			95.7627
166	CR	2	27.6667	2		147			88.5542			91		2	18.2	4	CM	84			92.3077
109	CR	3	21.8	2	21.8833	94			86.2385		87.36	185		3	30.8333	4	CM	162			87.5676
135	CR	4	22.5	2		115			85.1852			155		4	25.8333	4	CM	135			87.0968
108	CR	5	18	2		96			88.8889			135		5	22.5	4	CM	123			91.1111
118	CR	6	19.6667	2		107			90.678			133		6	22.1667	4	CM	115			86.4662
140	RR	7	23.3333	1		112			80			153		7	25.5	3	MM	141			92.1569
158	RR	8	26.3333	1		146			92.4051			134		8	22.3333	3	MM	127			94.7761
164	RR	9	27.3333	1	23.4444	153			93.2927		88.2467	108		9	18	3	MM	91			84.2593
117	RR	10	19.5	1		105			89.7436			142		10	23.6667	3	MM	125			88.0282
141	RR	11	23.5	1		126			89.3617			157		11	26.1667	3	MM	125			79.6178
124	RR	12	20.6667	1		105			84.6774			134		12	22.3333	3	MM	122			91.0448

## Sheet: F2 Mortality 1h
	not sig
	CR					RR						CM					MM
	Female	%	Male	%		Female	%	Male	%			Female	%	Male	%		Female	%	Male	%
	1	16.6667	3	50		0	0	1	16.6667			0	0	0	0		0	0	0	0
	0	0	2	33.3333		0	0	1	16.6667			0	0	0	0		0	0	0	0
	0	0	0	0		0	0	2	33.3333			0	0	0	0		0	0	0	0
	0	0	3	50		0	0	2	33.3333			0	0	0	0		0	0	0	0
	0	0	1	16.6667		0	0	1	16.6667			0	0	0	0		0	0	0	0
	0	0	2	33.3333		0	0	3	50			0	0	0	0		0	0	0	0
	0	0	2	33.3333		0	0	2	33.3333			0	0	0	0		0	0	0	0
	0	0	2	33.3333		0	0	0	0			0	0	0	0		0	0	0	0
	0	0	1	16.6667		0	0	0	0			0	0	0	0		0	0	0	0
	0	0	1	16.6667		0	0	0	0			0	0	0	0		0	0	0	0
		1.66667	17	28.3333			0	12	20
			not sig
		Female							not sig
RR=1		Petri	Response	Treat	Gender			Male
CR= 2		1	16.6667	2	0	CR		11	50	2	1	CR
		2	0	2	0	CR		12	33.3333	2	1	CR
		3	0	2	0	CR		13	0	2	1	CR
		4	0	2	0	CR		14	50	2	1	CR
		5	0	2	0	CR		15	16.6667	2	1	CR
		6	0	2	0	CR		16	33.3333	2	1	CR
		7	0	2	0	CR		17	33.3333	2	1	CR
		8	0	2	0	CR		18	33.3333	2	1	CR
		9	0	2	0	CR		19	16.6667	2	1	CR
		10	0	2	0	CR		20	16.6667	2	1	CR
		21	0	1	0	RR		31	16.6667	1	1	RR
		22	0	1	0	RR		32	16.6667	1	1	RR
		23	0	1	0	RR		33	33.3333	1	1	RR
		24	0	1	0	RR		34	33.3333	1	1	RR
		25	0	1	0	RR		35	16.6667	1	1	RR
		26	0	1	0	RR		36	50	1	1	RR
		27	0	1	0	RR		37	33.3333	1	1	RR
		28	0	1	0	RR		38	0	1	1	RR
		29	0	1	0	RR		39	0	1	1	RR
		30	0	1	0	RR		40	0	1	1	RR

## Sheet: F2 Developmental
	CO= 6	MO= 5	RO= 4
		not sig
	1h	1h	1h	1h
	random	fixed	fixed	fixed
	Petri	Response	Gender	Treat
	1	24	0	6
	1	26	0	6
	1	26	0	6
	1	26	0	6
	1	27	0	6
	1	27	0	6
	1	27	0	6
	1	27	0	6
	1	27	0	6
	1	27	0	6
	1	27	0	6
	1	27	0	6
	1	27	0	6
	1	27	0	6
	1	27	0	6
	1	27	0	6
	1	28	0	6
	1	28	0	6
	1	28	0	6
	1	28	0	6
	1	28	0	6
	1	28	0	6
	1	28	0	6
	1	28	0	6
	1	28	0	6
	1	28	0	6
	1	28	0	6
	1	29	0	6
	1	29	0	6
	1	29	0	6
	1	29	0	6
	1	29	0	6
	1	29	0	6
	1	29	0	6
	1	29	0	6
	1	29	0	6
	1	29	0	6
	1	29	0	6
	1	30	0	6
	1	30	0	6
	1	30	0	6
	1	30	0	6
	1	31	0	6
	1	31	0	6
	1	33	0	6
	2	25	0	6
	2	26	0	6
	2	26	0	6
	2	26	0	6
	2	27	0	6
	2	27	0	6
	2	27	0	6
	2	27	0	6
	2	27	0	6
	2	27	0	6
	2	27	0	6
	2	27	0	6
	2	27	0	6
	2	28	0	6
	2	28	0	6
	2	28	0	6
	2	28	0	6
	2	28	0	6
	2	28	0	6
	2	28	0	6
	2	28	0	6
	2	28	0	6
	2	28	0	6
	2	29	0	6
	2	29	0	6
	2	29	0	6
	2	29	0	6
	2	29	0	6
	2	29	0	6
	2	29	0	6
	2	30	0	6
	2	30	0	6
	2	30	0	6
	2	31	0	6
	2	31	0	6
	2	31	0	6
	2	32	0	6
	2	36	0	6
	3	26	0	6
	3	26	0	6
	3	27	0	6
	3	27	0	6
	3	27	0	6
	3	27	0	6
	3	28	0	6
	3	28	0	6
	3	28	0	6
	3	28	0	6
	3	28	0	6
	3	28	0	6
	3	28	0	6
	3	28	0	6
	3	28	0	6
	3	29	0	6
	3	29	0	6
	3	29	0	6
	3	29	0	6
	3	29	0	6
	3	29	0	6
	3	29	0	6
	3	29	0	6
	3	29	0	6
	3	29	0	6
	3	29	0	6
	3	30	0	6
	3	30	0	6
	3	30	0	6
	3	30	0	6
	3	30	0	6
	3	30	0	6
	3	30	0	6
	3	30	0	6
	3	30	0	6
	3	30	0	6
	3	31	0	6
	3	31	0	6
	3	31	0	6
	3	32	0	6
	3	32	0	6
	3	32	0	6
	3	34	0	6
	4	26	0	6
	4	26	0	6
	4	26	0	6
	4	27	0	6
	4	27	0	6
	4	27	0	6
	4	27	0	6
	4	27	0	6
	4	27	0	6
	4	27	0	6
	4	27	0	6
	4	28	0	6
	4	28	0	6
	4	28	0	6
	4	28	0	6
	4	28	0	6
	4	29	0	6
	4	29	0	6
	4	29	0	6
	4	29	0	6
	4	29	0	6
	4	29	0	6
	4	29	0	6
	4	30	0	6
	4	30	0	6
	4	31	0	6
	4	31	0	6
	4	31	0	6
	4	31	0	6
	4	31	0	6
	4	31	0	6
	4	32	0	6
	4	32	0	6
	4	32	0	6
	4	32	0	6
	4	33	0	6
	4	36	0	6
	5	27	0	6
	5	27	0	6
	5	27	0	6
	5	27	0	6
	5	27	0	6
	5	27	0	6
	5	28	0	6
	5	28	0	6
	5	28	0	6
	5	28	0	6
	5	28	0	6
	5	29	0	6
	5	29	0	6
	5	29	0	6
	5	29	0	6
	5	29	0	6
	5	30	0	6
	5	30	0	6
	5	30	0	6
	5	30	0	6
	5	30	0	6
	5	30	0	6
	5	30	0	6
	5	30	0	6
	5	31	0	6
	5	31	0	6
	5	31	0	6
	5	31	0	6
	5	31	0	6
	5	31	0	6
	5	31	0	6
	5	31	0	6
	5	31	0	6
	5	31	0	6
	5	31	0	6
	5	32	0	6
	5	32	0	6
	5	32	0	6
	5	33	0	6
	5	34	0	6
	5	35	0	6
	6	27	0	6
	6	28	0	6
	6	28	0	6
	6	28	0	6
	6	28	0	6
	6	29	0	6
	6	29	0	6
	6	29	0	6
	6	30	0	6
	6	30	0	6
	6	30	0	6
	6	30	0	6
	6	30	0	6
	6	30	0	6
	6	30	0	6
	6	31	0	6
	6	31	0	6
	6	31	0	6
	6	31	0	6
	6	31	0	6
	6	31	0	6
	6	31	0	6
	6	31	0	6
	6	32	0	6
	6	32	0	6
	6	32	0	6
	6	33	0	6
	6	33	0	6
	6	33	0	6
	6	36	0	6
	1	24	1	6
	1	24	1	6
	1	25	1	6
	1	26	1	6
	1	26	1	6
	1	26	1	6
	1	26	1	6
	1	27	1	6
	1	27	1	6
	1	27	1	6
	1	27	1	6
	1	27	1	6
	1	27	1	6
	1	27	1	6
	1	27	1	6
	1	27	1	6
	1	27	1	6
	1	27	1	6
	1	28	1	6
	1	28	1	6
	1	28	1	6
	1	28	1	6
	1	28	1	6
	1	29	1	6
	1	29	1	6
	1	29	1	6
	1	29	1	6
	1	29	1	6
	1	29	1	6
	1	29	1	6
	1	29	1	6
	1	29	1	6
	1	30	1	6
	1	30	1	6
	1	30	1	6
	1	31	1	6
	1	31	1	6
	1	31	1	6
	1	32	1	6
	1	32	1	6
	1	33	1	6
	1	35	1	6
	1	35	1	6
	2	24	1	6
	2	24	1	6
	2	25	1	6
	2	25	1	6
	2	25	1	6
	2	25	1	6
	2	25	1	6
	2	26	1	6
	2	26	1	6
	2	26	1	6
	2	26	1	6
	2	26	1	6
	2	26	1	6
	2	26	1	6
	2	27	1	6
	2	27	1	6
	2	27	1	6
	2	27	1	6
	2	28	1	6
	2	28	1	6
	2	28	1	6
	2	28	1	6
	2	28	1	6
	2	28	1	6
	2	28	1	6
	2	28	1	6
	2	28	1	6
	2	29	1	6
	2	29	1	6
	2	29	1	6
	2	29	1	6
	2	29	1	6
	2	29	1	6
	2	30	1	6
	2	30	1	6
	2	30	1	6
	2	30	1	6
	2	30	1	6
	2	32	1	6
	2	32	1	6
	2	33	1	6
	3	25	1	6
	3	26	1	6
	3	26	1	6
	3	26	1	6
	3	27	1	6
	3	27	1	6
	3	27	1	6
	3	27	1	6
	3	27	1	6
	3	27	1	6
	3	27	1	6
	3	27	1	6
	3	27	1	6
	3	28	1	6
	3	28	1	6
	3	28	1	6
	3	28	1	6
	3	28	1	6
	3	28	1	6
	3	28	1	6
	3	28	1	6
	3	28	1	6
	3	28	1	6
	3	28	1	6
	3	28	1	6
	3	29	1	6
	3	29	1	6
	3	29	1	6
	3	29	1	6
	3	29	1	6
	3	29	1	6
	3	30	1	6
	3	30	1	6
	3	30	1	6
	3	30	1	6
	3	31	1	6
	3	31	1	6
	3	33	1	6
	4	24	1	6
	4	25	1	6
	4	26	1	6
	4	26	1	6
	4	26	1	6
	4	26	1	6
	4	26	1	6
	4	26	1	6
	4	26	1	6
	4	26	1	6
	4	26	1	6
	4	26	1	6
	4	27	1	6
	4	27	1	6
	4	27	1	6
	4	27	1	6
	4	28	1	6
	4	28	1	6
	4	28	1	6
	4	28	1	6
	4	28	1	6
	4	28	1	6
	4	28	1	6
	4	28	1	6
	4	28	1	6
	4	28	1	6
	4	29	1	6
	4	29	1	6
	4	29	1	6
	4	29	1	6
	4	29	1	6
	4	30	1	6
	4	30	1	6
	4	30	1	6
	4	30	1	6
	4	30	1	6
	4	30	1	6
	4	31	1	6
	4	31	1	6
	4	31	1	6
	4	32	1	6
	4	32	1	6
	4	33	1	6
	4	34	1	6
	4	35	1	6
	5	25	1	6
	5	26	1	6
	5	26	1	6
	5	27	1	6
	5	27	1	6
	5	27	1	6
	5	27	1	6
	5	27	1	6
	5	27	1	6
	5	27	1	6
	5	27	1	6
	5	27	1	6
	5	27	1	6
	5	28	1	6
	5	28	1	6
	5	28	1	6
	5	28	1	6
	5	28	1	6
	5	28	1	6
	5	28	1	6
	5	28	1	6
	5	28	1	6
	5	28	1	6
	5	28	1	6
	5	28	1	6
	5	29	1	6
	5	29	1	6
	5	29	1	6
	5	29	1	6
	5	29	1	6
	5	29	1	6
	5	30	1	6
	5	30	1	6
	5	30	1	6
	5	30	1	6
	5	30	1	6
	5	30	1	6
	5	30	1	6
	5	31	1	6
	5	31	1	6
	5	31	1	6
	5	31	1	6
	5	32	1	6
	5	32	1	6
	5	33	1	6
	5	34	1	6
	5	35	1	6
	6	27	1	6
	6	27	1	6
	6	27	1	6
	6	27	1	6
	6	28	1	6
	6	28	1	6
	6	28	1	6
	6	28	1	6
	6	28	1	6
	6	28	1	6
	6	29	1	6
	6	29	1	6
	6	29	1	6
	6	29	1	6
	6	29	1	6
	6	29	1	6
	6	30	1	6
	6	30	1	6
	6	30	1	6
	6	31	1	6
	7	25	0	5
	7	25	0	5
	7	25	0	5
	7	26	0	5
	7	26	0	5
	7	26	0	5
	7	26	0	5
	7	27	0	5
	7	27	0	5
	7	27	0	5
	7	27	0	5
	7	27	0	5
	7	27	0	5
	7	27	0	5
	7	27	0	5
	7	28	0	5
	7	28	0	5
	7	28	0	5
	7	28	0	5
	7	28	0	5
	7	28	0	5
	7	28	0	5
	7	28	0	5
	7	28	0	5
	7	29	0	5
	7	29	0	5
	7	29	0	5
	7	29	0	5
	7	29	0	5
	7	30	0	5
	7	30	0	5
	7	30	0	5
	7	30	0	5
	7	30	0	5
	7	30	0	5
	7	30	0	5
	7	31	0	5
	7	32	0	5
	8	25	0	5
	8	25	0	5
	8	25	0	5
	8	26	0	5
	8	26	0	5
	8	26	0	5
	8	26	0	5
	8	26	0	5
	8	26	0	5
	8	26	0	5
	8	26	0	5
	8	26	0	5
	8	26	0	5
	8	26	0	5
	8	27	0	5
	8	27	0	5
	8	27	0	5
	8	27	0	5
	8	27	0	5
	8	27	0	5
	8	27	0	5
	8	28	0	5
	8	28	0	5
	8	28	0	5
	8	29	0	5
	8	29	0	5
	8	29	0	5
	8	29	0	5
	8	29	0	5
	8	30	0	5
	8	30	0	5
	8	30	0	5
	8	31	0	5
	8	31	0	5
	8	31	0	5
	8	31	0	5
	8	32	0	5
	8	33	0	5
	8	33	0	5
	8	35	0	5
	9	25	0	5
	9	25	0	5
	9	25	0	5
	9	25	0	5
	9	26	0	5
	9	27	0	5
	9	27	0	5
	9	27	0	5
	9	27	0	5
	9	28	0	5
	9	28	0	5
	9	28	0	5
	9	28	0	5
	9	28	0	5
	9	28	0	5
	9	28	0	5
	9	28	0	5
	9	28	0	5
	9	28	0	5
	9	28	0	5
	9	29	0	5
	9	29	0	5
	9	29	0	5
	9	29	0	5
	9	29	0	5
	9	30	0	5
	9	30	0	5
	9	30	0	5
	9	30	0	5
	9	30	0	5
	9	31	0	5
	9	31	0	5
	9	31	0	5
	9	31	0	5
	9	33	0	5
	9	33	0	5
	9	34	0	5
	9	35	0	5
	10	26	0	5
	10	26	0	5
	10	26	0	5
	10	27	0	5
	10	27	0	5
	10	27	0	5
	10	27	0	5
	10	28	0	5
	10	28	0	5
	10	28	0	5
	10	28	0	5
	10	28	0	5
	10	28	0	5
	10	28	0	5
	10	28	0	5
	10	28	0	5
	10	28	0	5
	10	28	0	5
	10	28	0	5
	10	28	0	5
	10	28	0	5
	10	29	0	5
	10	29	0	5
	10	29	0	5
	10	29	0	5
	10	29	0	5
	10	29	0	5
	10	29	0	5
	10	29	0	5
	10	29	0	5
	10	29	0	5
	10	29	0	5
	10	30	0	5
	10	30	0	5
	10	32	0	5
	10	32	0	5
	10	33	0	5
	10	33	0	5
	10	34	0	5
	10	35	0	5
	11	27	0	5
	11	27	0	5
	11	28	0	5
	11	28	0	5
	11	28	0	5
	11	28	0	5
	11	28	0	5
	11	29	0	5
	11	29	0	5
	11	29	0	5
	11	29	0	5
	11	29	0	5
	11	29	0	5
	11	29	0	5
	11	29	0	5
	11	29	0	5
	11	29	0	5
	11	29	0	5
	11	30	0	5
	11	30	0	5
	11	30	0	5
	11	30	0	5
	11	30	0	5
	11	31	0	5
	11	31	0	5
	11	32	0	5
	11	32	0	5
	11	33	0	5
	12	26	0	5
	12	27	0	5
	12	27	0	5
	12	27	0	5
	12	27	0	5
	12	27	0	5
	12	29	0	5
	12	29	0	5
	12	29	0	5
	12	29	0	5
	12	30	0	5
	12	30	0	5
	12	30	0	5
	12	30	0	5
	12	30	0	5
	12	30	0	5
	12	30	0	5
	12	30	0	5
	12	30	0	5
	12	31	0	5
	12	31	0	5
	12	32	0	5
	12	33	0	5
	12	35	0	5
	12	35	0	5
	12	36	0	5
	7	24	1	5
	7	24	1	5
	7	24	1	5
	7	25	1	5
	7	25	1	5
	7	25	1	5
	7	25	1	5
	7	25	1	5
	7	26	1	5
	7	26	1	5
	7	26	1	5
	7	26	1	5
	7	26	1	5
	7	26	1	5
	7	26	1	5
	7	26	1	5
	7	26	1	5
	7	26	1	5
	7	26	1	5
	7	26	1	5
	7	26	1	5
	7	27	1	5
	7	27	1	5
	7	27	1	5
	7	27	1	5
	7	27	1	5
	7	27	1	5
	7	27	1	5
	7	27	1	5
	7	27	1	5
	7	27	1	5
	7	27	1	5
	7	27	1	5
	7	28	1	5
	7	28	1	5
	7	28	1	5
	7	28	1	5
	7	28	1	5
	7	28	1	5
	7	28	1	5
	7	28	1	5
	7	29	1	5
	7	29	1	5
	7	30	1	5
	7	30	1	5
	7	33	1	5
	8	24	1	5
	8	24	1	5
	8	25	1	5
	8	25	1	5
	8	25	1	5
	8	26	1	5
	8	26	1	5
	8	26	1	5
	8	26	1	5
	8	27	1	5
	8	27	1	5
	8	27	1	5
	8	27	1	5
	8	27	1	5
	8	27	1	5
	8	27	1	5
	8	28	1	5
	8	28	1	5
	8	28	1	5
	8	28	1	5
	8	28	1	5
	8	28	1	5
	8	29	1	5
	8	30	1	5
	8	30	1	5
	8	30	1	5
	8	31	1	5
	8	31	1	5
	8	31	1	5
	8	31	1	5
	8	32	1	5
	8	32	1	5
	8	32	1	5
	8	33	1	5
	8	33	1	5
	9	25	1	5
	9	25	1	5
	9	25	1	5
	9	26	1	5
	9	26	1	5
	9	26	1	5
	9	26	1	5
	9	26	1	5
	9	26	1	5
	9	27	1	5
	9	27	1	5
	9	27	1	5
	9	27	1	5
	9	27	1	5
	9	27	1	5
	9	28	1	5
	9	28	1	5
	9	28	1	5
	9	28	1	5
	9	28	1	5
	9	28	1	5
	9	28	1	5
	9	28	1	5
	9	28	1	5
	9	28	1	5
	9	28	1	5
	9	28	1	5
	9	29	1	5
	9	29	1	5
	9	29	1	5
	9	29	1	5
	9	30	1	5
	9	30	1	5
	9	30	1	5
	9	30	1	5
	9	30	1	5
	9	31	1	5
	9	31	1	5
	9	31	1	5
	9	31	1	5
	9	31	1	5
	9	32	1	5
	9	33	1	5
	9	34	1	5
	9	36	1	5
	9	36	1	5
	10	23	1	5
	10	24	1	5
	10	25	1	5
	10	25	1	5
	10	25	1	5
	10	26	1	5
	10	26	1	5
	10	26	1	5
	10	26	1	5
	10	26	1	5
	10	26	1	5
	10	26	1	5
	10	27	1	5
	10	27	1	5
	10	27	1	5
	10	27	1	5
	10	28	1	5
	10	28	1	5
	10	28	1	5
	10	28	1	5
	10	28	1	5
	10	28	1	5
	10	28	1	5
	10	28	1	5
	10	29	1	5
	10	29	1	5
	10	29	1	5
	10	30	1	5
	10	30	1	5
	10	31	1	5
	10	31	1	5
	10	31	1	5
	10	32	1	5
	10	33	1	5
	10	34	1	5
	10	35	1	5
	11	26	1	5
	11	27	1	5
	11	27	1	5
	11	27	1	5
	11	27	1	5
	11	27	1	5
	11	27	1	5
	11	28	1	5
	11	28	1	5
	11	28	1	5
	11	28	1	5
	11	28	1	5
	11	28	1	5
	11	28	1	5
	11	28	1	5
	11	28	1	5
	11	28	1	5
	11	29	1	5
	11	29	1	5
	11	29	1	5
	11	29	1	5
	11	29	1	5
	11	29	1	5
	11	29	1	5
	11	29	1	5
	11	30	1	5
	11	30	1	5
	11	30	1	5
	11	30	1	5
	11	30	1	5
	11	30	1	5
	11	30	1	5
	11	31	1	5
	11	31	1	5
	11	31	1	5
	11	31	1	5
	11	31	1	5
	11	31	1	5
	11	32	1	5
	11	32	1	5
	11	32	1	5
	11	33	1	5
	11	33	1	5
	11	34	1	5
	11	34	1	5
	11	35	1	5
	12	26	1	5
	12	26	1	5
	12	26	1	5
	12	26	1	5
	12	26	1	5
	12	27	1	5
	12	27	1	5
	12	27	1	5
	12	27	1	5
	12	27	1	5
	12	27	1	5
	12	28	1	5
	12	28	1	5
	12	28	1	5
	12	28	1	5
	12	28	1	5
	12	28	1	5
	12	28	1	5
	12	28	1	5
	12	28	1	5
	12	28	1	5
	12	28	1	5
	12	28	1	5
	12	28	1	5
	12	28	1	5
	12	28	1	5
	12	28	1	5
	12	28	1	5
	12	28	1	5
	12	28	1	5
	12	29	1	5
	12	29	1	5
	12	29	1	5
	12	29	1	5
	12	29	1	5
	12	30	1	5
	12	30	1	5
	12	30	1	5
	12	30	1	5
	12	31	1	5
	12	31	1	5
	12	31	1	5
	12	32	1	5
	12	32	1	5
	12	34	1	5
	12	34	1	5
	13	25	0	4
	13	25	0	4
	13	26	0	4
	13	26	0	4
	13	26	0	4
	13	26	0	4
	13	26	0	4
	13	26	0	4
	13	26	0	4
	13	27	0	4
	13	27	0	4
	13	27	0	4
	13	27	0	4
	13	27	0	4
	13	27	0	4
	13	27	0	4
	13	27	0	4
	13	28	0	4
	13	28	0	4
	13	28	0	4
	13	28	0	4
	13	28	0	4
	13	29	0	4
	13	29	0	4
	13	29	0	4
	13	29	0	4
	13	29	0	4
	13	29	0	4
	13	30	0	4
	13	30	0	4
	13	30	0	4
	13	31	0	4
	13	33	0	4
	13	36	0	4
	14	26	0	4
	14	26	0	4
	14	26	0	4
	14	26	0	4
	14	26	0	4
	14	26	0	4
	14	27	0	4
	14	27	0	4
	14	27	0	4
	14	27	0	4
	14	27	0	4
	14	27	0	4
	14	27	0	4
	14	27	0	4
	14	27	0	4
	14	27	0	4
	14	28	0	4
	14	28	0	4
	14	29	0	4
	14	29	0	4
	14	29	0	4
	14	29	0	4
	14	29	0	4
	14	29	0	4
	14	29	0	4
	14	30	0	4
	14	30	0	4
	14	30	0	4
	14	30	0	4
	14	30	0	4
	14	31	0	4
	14	31	0	4
	14	31	0	4
	14	31	0	4
	14	32	0	4
	14	32	0	4
	14	33	0	4
	14	33	0	4
	14	34	0	4
	14	36	0	4
	15	27	0	4
	15	28	0	4
	15	28	0	4
	15	29	0	4
	15	29	0	4
	15	29	0	4
	15	29	0	4
	15	29	0	4
	15	29	0	4
	15	30	0	4
	15	30	0	4
	15	30	0	4
	15	30	0	4
	15	30	0	4
	15	30	0	4
	15	30	0	4
	15	30	0	4
	15	30	0	4
	15	30	0	4
	15	31	0	4
	15	31	0	4
	15	32	0	4
	15	32	0	4
	15	33	0	4
	15	33	0	4
	15	33	0	4
	15	34	0	4
	15	35	0	4
	15	35	0	4
	16	27	0	4
	16	27	0	4
	16	27	0	4
	16	27	0	4
	16	27	0	4
	16	28	0	4
	16	28	0	4
	16	28	0	4
	16	28	0	4
	16	28	0	4
	16	28	0	4
	16	28	0	4
	16	28	0	4
	16	28	0	4
	16	29	0	4
	16	29	0	4
	16	29	0	4
	16	29	0	4
	16	29	0	4
	16	29	0	4
	16	30	0	4
	16	30	0	4
	16	30	0	4
	16	30	0	4
	16	30	0	4
	16	31	0	4
	16	31	0	4
	16	31	0	4
	16	31	0	4
	16	31	0	4
	16	31	0	4
	16	31	0	4
	16	33	0	4
	16	33	0	4
	16	35	0	4
	17	26	0	4
	17	28	0	4
	17	28	0	4
	17	28	0	4
	17	28	0	4
	17	28	0	4
	17	28	0	4
	17	28	0	4
	17	28	0	4
	17	28	0	4
	17	28	0	4
	17	28	0	4
	17	28	0	4
	17	29	0	4
	17	29	0	4
	17	29	0	4
	17	29	0	4
	17	29	0	4
	17	30	0	4
	17	30	0	4
	17	30	0	4
	17	30	0	4
	17	30	0	4
	17	30	0	4
	17	30	0	4
	17	30	0	4
	17	30	0	4
	17	30	0	4
	17	30	0	4
	17	30	0	4
	17	30	0	4
	17	30	0	4
	17	30	0	4
	17	30	0	4
	17	31	0	4
	17	31	0	4
	17	31	0	4
	17	32	0	4
	17	32	0	4
	17	33	0	4
	17	35	0	4
	17	36	0	4
	18	26	0	4
	18	26	0	4
	18	27	0	4
	18	27	0	4
	18	27	0	4
	18	27	0	4
	18	28	0	4
	18	28	0	4
	18	28	0	4
	18	28	0	4
	18	28	0	4
	18	28	0	4
	18	28	0	4
	18	28	0	4
	18	29	0	4
	18	29	0	4
	18	29	0	4
	18	29	0	4
	18	29	0	4
	18	29	0	4
	18	30	0	4
	18	30	0	4
	18	30	0	4
	18	30	0	4
	18	30	0	4
	18	30	0	4
	18	30	0	4
	18	30	0	4
	18	31	0	4
	18	31	0	4
	18	32	0	4
	18	32	0	4
	18	32	0	4
	18	34	0	4
	18	35	0	4
	13	24	1	4
	13	24	1	4
	13	25	1	4
	13	25	1	4
	13	25	1	4
	13	25	1	4
	13	25	1	4
	13	25	1	4
	13	25	1	4
	13	26	1	4
	13	26	1	4
	13	26	1	4
	13	26	1	4
	13	26	1	4
	13	26	1	4
	13	26	1	4
	13	27	1	4
	13	27	1	4
	13	27	1	4
	13	27	1	4
	13	27	1	4
	13	27	1	4
	13	27	1	4
	13	28	1	4
	13	29	1	4
	13	29	1	4
	13	29	1	4
	13	29	1	4
	13	29	1	4
	13	29	1	4
	13	30	1	4
	13	30	1	4
	13	30	1	4
	13	30	1	4
	13	31	1	4
	13	31	1	4
	13	32	1	4
	13	34	1	4
	13	34	1	4
	14	25	1	4
	14	25	1	4
	14	25	1	4
	14	25	1	4
	14	26	1	4
	14	26	1	4
	14	26	1	4
	14	26	1	4
	14	27	1	4
	14	27	1	4
	14	27	1	4
	14	27	1	4
	14	27	1	4
	14	27	1	4
	14	27	1	4
	14	27	1	4
	14	27	1	4
	14	28	1	4
	14	28	1	4
	14	28	1	4
	14	28	1	4
	14	29	1	4
	14	29	1	4
	14	29	1	4
	14	29	1	4
	14	29	1	4
	14	29	1	4
	14	30	1	4
	14	30	1	4
	14	31	1	4
	14	32	1	4
	14	33	1	4
	14	33	1	4
	15	26	1	4
	15	27	1	4
	15	27	1	4
	15	27	1	4
	15	28	1	4
	15	28	1	4
	15	28	1	4
	15	28	1	4
	15	29	1	4
	15	29	1	4
	15	29	1	4
	15	29	1	4
	15	29	1	4
	15	29	1	4
	15	29	1	4
	15	30	1	4
	15	30	1	4
	15	30	1	4
	15	31	1	4
	15	31	1	4
	15	31	1	4
	15	31	1	4
	15	31	1	4
	15	32	1	4
	15	32	1	4
	15	33	1	4
	15	34	1	4
	16	26	1	4
	16	26	1	4
	16	26	1	4
	16	27	1	4
	16	27	1	4
	16	27	1	4
	16	27	1	4
	16	27	1	4
	16	27	1	4
	16	27	1	4
	16	27	1	4
	16	27	1	4
	16	28	1	4
	16	28	1	4
	16	28	1	4
	16	28	1	4
	16	28	1	4
	16	28	1	4
	16	28	1	4
	16	28	1	4
	16	28	1	4
	16	28	1	4
	16	28	1	4
	16	28	1	4
	16	29	1	4
	16	29	1	4
	16	29	1	4
	16	29	1	4
	16	29	1	4
	16	29	1	4
	16	29	1	4
	16	30	1	4
	16	30	1	4
	16	30	1	4
	16	30	1	4
	16	30	1	4
	16	31	1	4
	16	31	1	4
	16	31	1	4
	16	32	1	4
	16	32	1	4
	16	32	1	4
	16	33	1	4
	16	34	1	4
	17	26	1	4
	17	26	1	4
	17	27	1	4
	17	27	1	4
	17	27	1	4
	17	28	1	4
	17	28	1	4
	17	28	1	4
	17	28	1	4
	17	28	1	4
	17	28	1	4
	17	28	1	4
	17	28	1	4
	17	28	1	4
	17	28	1	4
	17	28	1	4
	17	29	1	4
	17	29	1	4
	17	29	1	4
	17	29	1	4
	17	29	1	4
	17	29	1	4
	17	29	1	4
	17	30	1	4
	17	30	1	4
	17	30	1	4
	17	30	1	4
	17	30	1	4
	17	30	1	4
	17	30	1	4
	17	30	1	4
	17	30	1	4
	17	30	1	4
	17	30	1	4
	17	31	1	4
	17	31	1	4
	17	31	1	4
	17	31	1	4
	17	31	1	4
	17	31	1	4
	17	31	1	4
	17	31	1	4
	17	32	1	4
	17	32	1	4
	17	32	1	4
	17	32	1	4
	17	32	1	4
	17	32	1	4
	17	33	1	4
	17	33	1	4
	17	34	1	4
	17	34	1	4
	17	35	1	4
	18	25	1	4
	18	25	1	4
	18	25	1	4
	18	25	1	4
	18	25	1	4
	18	26	1	4
	18	26	1	4
	18	26	1	4
	18	26	1	4
	18	27	1	4
	18	27	1	4
	18	27	1	4
	18	27	1	4
	18	27	1	4
	18	27	1	4
	18	27	1	4
	18	27	1	4
	18	27	1	4
	18	27	1	4
	18	27	1	4
	18	28	1	4
	18	28	1	4
	18	28	1	4
	18	28	1	4
	18	28	1	4
	18	28	1	4
	18	28	1	4
	18	28	1	4
	18	28	1	4
	18	28	1	4
	18	29	1	4
	18	29	1	4
	18	29	1	4
	18	29	1	4
	18	29	1	4
	18	29	1	4
	18	29	1	4
	18	29	1	4
	18	29	1	4
	18	29	1	4
	18	29	1	4
	18	29	1	4
	18	30	1	4
	18	30	1	4
	18	30	1	4
	18	30	1	4
	18	30	1	4
	18	30	1	4
	18	31	1	4
	18	31	1	4
	18	31	1	4
	18	31	1	4
	18	32	1	4
	18	33	1	4
	18	33	1	4
	18	34	1	4
	18	34	1	4

[truncated: 6 more sheets: F2 Sex Ratio, F2 Adult Emergence, F2 Adult longevity, F3 Developmental, F3 Sex Ratio, F3 Adult Emergence]
