# Supplementary material for: Callosobruchus maculatus males and females respond differently to grandparental effects
Source: PLoS One. 2023 Dec 22;18(12):e0295937. doi: 10.1371/journal.pone.0295937 (PMC10745144; doi:10.1371/journal.pone.0295937)
Supplement: S1 Data — (ZIP) [file pone.0295937.s002.zip › Data/EEO Copulation.xlsx]

## Sheet: F0
	Average	128.667	167.381	178						215.533	216.762	230.464		81.9333	93.3333	72.5714		426.133	477.476	481.036		297.467	310.095	303.036
C=3
M=2			not sig							not sig				not sig								not sig
R=1
			Mating latency							Female Kicking start				Kick duration					final				duration				male failure	%		Male with no tendency	%	Successful		درصد جفت گیری موفق		Total			Male success	Rejected male	Male with no tendency
		C	M	R		C	M	R		C	M	R		C	M	R		C	M	R		C	M	R		C	0	0		2	11.7647		15	88.2353		17		C	88.2	0	11.8			3
1	3	200	250	110		405	575	332		205	325	222		120	30	28		525	605	360		325	355	250		M	11	34.375		0	0		21	65.625		32		M	65.6	34.4	0			2
2	3	115	130	105		280	350	330		165	220	225		75	90	72		355	440	402		240	310	297		R	9	22.5		3	7.5		28	70		40								1
3	3	75	122	120		338	340	265		263	218	145		167	110	100		505	450	365		430	328	245														C	88.2	0	11.8
4	3	390	250	172		620	345	410		230	95	238		36	20	40		656	365	450		266	115	278														R	70	22.5	7.5
5	3	70	40	35		200	410	245		130	370	210		168	93	100		368	503	345		298	463	310
6	3	130	253	80		275	458	415		145	205	335		49	212	71		324	670	486		194	417	406
7	3	54	340	105		385	567	400		331	227	295		35	73	37		420	640	437		366	300	332
8	3	140	70	165		395	210	412		255	140	247		5	90	20		400	300	432		260	230	267
9	3	112	188	145		480	495	380		368	307	235		175	10	47		655	505	427		543	317	282
10	3	85	220	450		248	434	620		163	214	170		7	66	119		255	500	739		170	280	289
11	3	65	294	306		295	445	520		230	151	214		25	225	90		320	670	610		255	376	304
12	3	165	80	363		350	275	660		185	195	297		55	35	60		405	310	720		240	230	357
13	3	50	83	300		227	323	555		177	240	255		148	119	55		375	442	610		325	359	310
14	3	200	100	125		385	330	465		185	230	340		110	50	19		495	380	484		295	280	359
15	3	79	74	324		280	227	597		201	153	273		54	33	23		334	260	620		255	186	296
16	2		518	542			700	772			182	230			80	103			780	875			262	333
17	2		148	150			390	434			242	284			140	21			530	455			382	305
18	2		20	195			228	275			208	80			210	170			438	445			418	250
19	2		200	162			445	377			245	215			52	18			497	395			297	233
20	2		40	125			235	380			195	255			190	20			425	400			385	275
21	2		95	75			285	258			190	183			32	59			317	317			222	242
22	2			97				293				196				40				333				236
23	2			75				273				198				72				345				270
24	2			305				524				219				31				555				250
25	2			70				225				155				255				480				410
26	2			55				330				275				185				515				460
27	2			218				525				307				45				570				352
28	2			10				165				155				132				297				287
29	2
30	2
31	2			Mating latency			Female Kicking start								Kick duration					duration
32	2
33	2		1	200	3	C		205							3	120			3	325
34	2		2	115	3	C		165							3	75			3	240
35	2		3	75	3	C		263							3	167			3	430
36	2		4	390	3	C		230							3	36			3	266
37	1		5	70	3	C		130							3	168			3	298
38	1		6	130	3	C		145							3	49			3	194
39	1		7	54	3	C		331							3	35			3	366
40	1		8	140	3	C		255							3	5			3	260
	1		9	112	3	C		368							3	175			3	543
	1		10	85	3	C		163							3	7			3	170
	1		11	65	3	C		230							3	25			3	255
	1		12	165	3	C		185							3	55			3	240
	1		13	50	3	C		177							3	148			3	325
	1		14	200	3	C		185							3	110			3	295
	1		15	79	3	C		201							3	54			3	255
	1		16	250	2	M		325							2	30			2	355
	1		17	130	2	M		220							2	90			2	310
	1		18	122	2	M		218							2	110			2	328
	1		19	250	2	M		95							2	20			2	115
	1		20	40	2	M		370							2	93			2	463
	1		21	253	2	M		205							2	212			2	417
	1		22	340	2	M		227							2	73			2	300
	1		23	70	2	M		140							2	90			2	230
	1		24	188	2	M		307							2	10			2	317
	1		25	220	2	M		214							2	66			2	280
	1		26	294	2	M		151							2	225			2	376
	1		27	80	2	M		195							2	35			2	230
	1		28	83	2	M		240							2	119			2	359
	1		29	100	2	M		230							2	50			2	280
	1		30	74	2	M		153							2	33			2	186
	1		31	518	2	M		182							2	80			2	262
	1		32	148	2	M		242							2	140			2	382
			33	20	2	M		208							2	210			2	418
			34	200	2	M		245							2	52			2	297
			35	40	2	M		195							2	190			2	385
			36	95	2	M		190							2	32			2	222
			37	110	1	R		222							1	28			1	250
			38	105	1	R		225							1	72			1	297
			39	120	1	R		145							1	100			1	245
			40	172	1	R		238							1	40			1	278
			41	35	1	R		210							1	100			1	310
			42	80	1	R		335							1	71			1	406
			43	105	1	R		295							1	37			1	332
			44	165	1	R		247							1	20			1	267
			45	145	1	R		235							1	47			1	282
			46	450	1	R		170							1	119			1	289
			47	306	1	R		214							1	90			1	304
			48	363	1	R		297							1	60			1	357
			49	300	1	R		255							1	55			1	310
			50	125	1	R		340							1	19			1	359
			51	324	1	R		273							1	23			1	296
			52	542	1	R		230							1	103			1	333
			53	150	1	R		284							1	21			1	305
			54	195	1	R		80							1	170			1	250
			55	162	1	R		215							1	18			1	233
			56	125	1	R		255							1	20			1	275
			57	75	1	R		183							1	59			1	242
			58	97	1	R		196							1	40			1	236
			59	75	1	R		198							1	72			1	270
			60	305	1	R		219							1	31			1	250
			61	70	1	R		155							1	255			1	410
			62	55	1	R		275							1	185			1	460
			63	218	1	R		307							1	45			1	352
			64	10	1	R		155							1	132			1	287

## Sheet: F1
		C= 3
		M= 2		not sig		not sig	not sig		not sig
		R= 1
				Mating latency		Female Kicking start	Kick duration	final	duration			male failure	%		Male with no tendency	%	Successful		درصد جفت گیری موفق		Total		Male success	Rejected male	Male with no tendency
1		3	C	30	270	240	10	280	250		C	1	2.38095		4	9.52381		37	88.0952		42	C	88.1	2.4	9.5
2		3	C	165	360	195	20	380	215		M	2	4.7619		5	11.9048		35	83.3333		42	M	83.3	4.8	11.9
3		3	C	185	405	220	25	430	245		R	6	14.2857		4	9.52381		32	76.1905		42	R	76.2	14.3	9.5
4		3	C	30	215	185	45	260	230
5		3	C	25	255	230	15	270	245
6		3	C	19	170	151	77	247	228
7		3	C	110	270	160	28	298	188
8		3	C	38	265	227	25	290	252
9		3	C	210	480	270	160	640	430
10		3	C	130	300	170	101	401	271
11		3	C	120	338	218	63	401	281
12		3	C	70	525	455	105	630	560
13		3	C	40	305	265	95	400	360
14		3	C	20	313	293	22	335	315
15		3	C	145	340	195	17	357	212
16		3	C	100	295	195	50	345	245
17		3	C	365	495	130	2	497	132
18		3	C	163	397	234	34	431	268
19		3	C	208	470	262	40	510	302
20		3	C	103	265	162	107	372	269
21		3	C	280	480	200	27	507	227
22		3	C	180	447	267	60	507	327
23		3	C	195	465	270	25	490	295
24		3	C	127	410	283	5	415	288
25		3	C	47	264	217	73	337	290
26		3	C	190	429	239	33	462	272
27		3	C	117	300	183	14	314	197
28		3	C	207	444	237	48	492	285
29		3	C	230	450	220	40	490	260
30		3	C	120	365	245	55	420	300
31		3	C	90	325	235	24	349	259
32		3	C	361	610	249	40	650	289
33		3	C	237	490	253	5	495	258
34		3	C	84	320	236	10	330	246
35		3	C	75	288	213	32	320	245
36		3	C	102	300	198	120	420	318
37		3	C	240	460	220	24	484	244
38		2	M	270	484	214	31	515	245
39		2	M	90	290	200	80	370	280
40		2	M	445	670	225	15	685	240
41		2	M	150	360	210	27	387	237
42		2	M	410	585	175	40	625	215
43		2	M	160	360	200	22	382	222
44		2	M	145	360	215	24	384	239
45		2	M	130	338	208	132	470	340
46		2	M	242	440	198	18	458	216
47		2	M	110	370	260	4	374	264
48		2	M	92	345	253	5	350	258
49		2	M	67	267	200	8	275	208
50		2	M	128	400	272	5	405	277
51		2	M	5	177	172	17	194	189
52		2	M	90	280	190	97	377	287
53		2	M	40	212	172	48	260	220
54		2	M	120	350	230	22	372	252
55		2	M	148	347	199	38	385	237
56		2	M	140	327	187	68	395	255
57		2	M	38	210	172	20	230	192
58		2	M	270	564	294	13	577	307
59		2	M	65	327	262	18	345	280
60		2	M	200	435	235	33	468	268
61		2	M	150	350	200	90	440	290
62		2	M	307	525	218	205	730	423
63		2	M	357	540	183	327	867	510
64		2	M	10	150	140	85	235	225
65		2	M	150	410	260	118	528	378
66		2	M	130	288	158	54	342	212
67		2	M	147	376	229	4	380	233
68		2	M	240	587	347	43	630	390
69		2	M	150	355	205	65	420	270
70		2	M	260	475	215	30	505	245
71		2	M	192	400	208	10	410	218
72		2	M	230	460	230	30	490	260
73		1	R	124	330	206	22	352	228
74		1	R	175	468	293	39	507	332
75		1	R	315	595	280	68	663	348
76		1	R	170	415	245	22	437	267
77		1	R	90	313	223	74	387	297
78		1	R	110	368	258	12	380	270
79		1	R	98	323	225	32	355	257
80		1	R	180	435	255	12	447	267
81		1	R	103	290	187	40	330	227
82		1	R	165	487	322	26	513	348
83		1	R	25	320	295	5	325	300
84		1	R	87	330	243	20	350	263
85		1	R	261	470	209	58	528	267
86		1	R	301	555	254	65	620	319
87		1	R	90	300	210	49	349	259
88		1	R	80	335	255	15	350	270
89		1	R	135	325	190	55	380	245
90		1	R	145	330	185	200	530	385
91		1	R	254	540	286	30	570	316
92		1	R	146	423	277	16	439	293
93		1	R	88	325	237	45	370	282
94		1	R	61	260	199	45	305	244
95		1	R	527	760	233	70	830	303
96		1	R	90	343	253	106	449	359
97		1	R	177	393	216	90	483	306
98		1	R	90	310	220	53	363	273
99		1	R	30	220	190	35	255	225
100		1	R	80	447	367	161	608	528
101		1	R	140	415	275	35	450	310
102		1	R	190	390	200	35	425	235
103		1	R	185	465	280	35	500	315
104		1	R	330	540	210	120	660	330

## Sheet: F2
	152.343	169.138	181.733	122.5							326.686	382.31	327.733	247.464		122.8	59.8621	93	65.8214							449.486	442.172	420.733	313.286
	not sig	not sig	not sig	0.045			not sig				not sig			0.0001		0.035			not sig							not sig	not sig		1e-05
		Mating latency										Female Kicking start				Kick duration						final				duration						male failure	%		Male with no tendency	%	Successful		درصد جفت گیری موفق		Total
	CR	RR	CM	MM		CR	RR	CM	MM		CR	RR	CM	MM		CR	RR	CM	MM		CR	RR	CM	MM		CR	RR	CM	MM		CR	1	2.38095		6	14.2857		35	83.3333		42
	25	145	404	134		290	508	809	240		265	363	405	106		30	27	65	2		320	535	874	242		295	390	470	108		RR	1	2.63158		8	21.0526		29	76.3158		38
	215	506	77	85		460	840	495	387		245	334	418	302		40	40	11	15		500	880	506	402		285	374	429	317		CM	1	2.38095		11	26.1905		30	71.4286		42
	150	67	268	30		496	570	616	84		346	503	348	54		62	122	37	1		558	692	653	85		408	625	385	55		MM	6	14.2857		7	16.6667		29	69.0476		42
	312	107	374	49		807	364	682	350		495	257	308	301		383	24	31	96		1190	388	713	446		878	281	339	397
	244	12	258	35		544	280	596	346		300	268	338	311		179	5	28	32		723	285	624	378		479	273	366	343
	80	475	67	20		360	740	320	245		280	265	253	225		172	105	102	73		532	845	422	318		452	370	355	298												Male success	Rejected male	Male with no tendency
	80	40	143	160		440	1020	535	407		360	980	392	247		184	10	5	24		624	1030	540	431		544	990	397	271											CR	83.3	2.3	14.2
	90	68	125	250		475	344	582	530		385	276	457	280		33	31	74	55		508	375	656	585		418	307	531	335											RR	76.3	2.6	21
	183	42	205	85		408	335	432	297		225	293	227	212		47	67	41	33		455	402	473	330		272	360	268	245											CM	71.4	2.4	26.2
	25	78	190	177		218	604	500	430		193	526	310	253		472	25	35	93		690	629	535	523		665	551	345	346											MM	69	14.3	16.7
	315	185	25	100		655	660	280	352		340	475	255	252		55	69	50	28		710	729	330	380		395	544	305	280
	39	530	90	233		535	878	422	477		496	348	332	244		5	23	18	88		540	901	440	565		501	371	350	332
	280	135	25	198		576	475	317	456		296	340	292	258		50	36	43	24		626	511	360	480		346	376	335	282
	55	10	198	170		403	325	464	348		348	315	266	178		1	30	196	243		404	355	660	591		349	345	462	421
	194	140	195	190		478	624	516	459		284	484	321	269		548	28	14	18		1026	652	530	477		832	512	335	287
	50	180	103	30		349	695	390	263		299	515	287	233		31	90	152	71		380	785	542	334		330	605	439	304
	468	100	292	104		920	401	576	317		452	301	284	213		10	259	171	23		930	660	747	340		462	560	455	236
	90	280	140	184		415	650	650	447		325	370	510	263		37	10	125	90		452	660	775	537		362	380	635	353
	20	211	145	120		365	393	380	469		345	182	235	349		70	29	16	27		435	422	396	496		415	211	251	376
	52	278	140	249		340	600	366	488		288	322	226	239		60	28	216	142		400	628	582	630		348	350	442	381
	48	197	503	70		598	530	769	383		550	333	266	313		139	35	23	207		737	565	792	590		689	368	289	520
	250	60	25	37		560	440	281	280		310	380	256	243		34	10	43	27		594	450	324	307		344	390	299	270
	380	264	230	20		640	503	770	228		260	239	540	208		60	244	25	45		700	747	795	273		320	483	565	253
	63	10	460	68		505	320	674	365		442	310	214	297		111	5	491	110		616	325	1165	475		553	315	705	407
	40	340	30	217		325	630	384	570		285	290	354	353		60	29	71	19		385	659	455	589		345	319	425	372
	370	225	225			736	614	490			366	389	265			54	125	92			790	739	582			420	514	357
	240	115	50	70		495	427	315	295		255	312	265	225		223	143	133	63		718	570	448	358		478	455	398	288
	23	60	60	110		599	947	666	319		576	887	606	209		75	38	29	151		674	985	695	470		651	925	635	360
	10	45	355	235		275	275	684	527		265	230	329	292		2	49	306	43		277	324	990	570		267	279	635	335
	170		50			470		323			300		273			445		147			915		470			745		420
	150					393					243					254					647					497
	10					273					263					27					300					290
	371					613					242					17					630					259
	120					534					414					29					563					443
	120					216					96					299					515					395
	RR=1	Mating latency			MM=1	Mating latency
	CR= 2				CM=2
1	25	2	CR		1	404	4	CM
2	215	2	CR		2	77	4	CM										Female Kicking start												Kick duration												duration
3	150	2	CR		3	268	4	CM										R		M										R		M										R		M
4	312	2	CR		4	374	4	CM																						30		65										295		470
5	244	2	CR		5	258	4	CM										265	363	405	106									40		11										285		429
6	80	2	CR		6	67	4	CM										245	334	418	302									62		37										408		385
7	80	2	CR		7	143	4	CM										346	503	348	54									383		31										878		339
8	90	2	CR		8	125	4	CM										495	257	308	301									179		28										479		366
9	183	2	CR		9	205	4	CM										300	268	338	311									172		102										452		355
10	25	2	CR		10	190	4	CM										280	265	253	225									184		5										544		397
11	315	2	CR		11	25	4	CM										360	980	392	247									33		74										418		531
12	39	2	CR		12	90	4	CM										385	276	457	280									47		41										272		268
13	280	2	CR		13	25	4	CM										225	293	227	212									472		35										665		345
14	55	2	CR		14	198	4	CM										193	526	310	253									55		50										395		305
15	194	2	CR		15	195	4	CM										340	475	255	252									5		18										501		350
16	50	2	CR		16	103	4	CM										496	348	332	244									50		43										346		335
17	468	2	CR		17	292	4	CM										296	340	292	258									1		196										349		462
18	90	2	CR		18	140	4	CM										348	315	266	178									548		14										832		335
19	20	2	CR		19	145	4	CM										284	484	321	269									31		152										330		439
20	52	2	CR		20	140	4	CM										299	515	287	233									10		171										462		455
21	48	2	CR		21	503	4	CM										452	301	284	213									37		125										362		635
22	250	2	CR		22	25	4	CM										325	370	510	263									70		16										415		251
23	380	2	CR		23	230	4	CM										345	182	235	349									60		216										348		442
24	63	2	CR		24	460	4	CM										288	322	226	239									139		23										689		289
25	40	2	CR		25	30	4	CM										550	333	266	313									34		43										344		299
26	370	2	CR		26	225	4	CM										310	380	256	243									60		25										320		565
27	240	2	CR		27	50	4	CM										260	239	540	208									111		491										553		705
28	23	2	CR		28	60	4	CM										442	310	214	297									60		71										345		425
29	10	2	CR		29	355	4	CM										285	290	354	353									54		92										420		357
30	170	2	CR		30	50	4	CM										366	389	265										223		133										478		398
31	150	2	CR		31	134	3	MM										255	312	265	225									75		29										651		635
32	10	2	CR		32	85	3	MM										576	887	606	209									2		306										267		635
33	371	2	CR		33	30	3	MM										265	230	329	292									445		147										745		420
34	120	2	CR		34	49	3	MM										300		273										254		2										497		108
35	120	2	CR		35	35	3	MM										243		106										27		15										290		317
36	145	1	RR		36	20	3	MM										263		302										17		1										259		55
37	506	1	RR		37	160	3	MM										242		54										29		96										443		397
38	67	1	RR		38	250	3	MM										414		301										299		32										395		343
39	107	1	RR		39	85	3	MM										96		311										27		73										390		298
40	12	1	RR		40	177	3	MM										363		225										40		24										374		271
41	475	1	RR		41	100	3	MM										334		247										122		55										625		335
42	40	1	RR		42	233	3	MM										503		280										24		33										281		245
43	68	1	RR		43	198	3	MM										257		212										5		93										273		346
44	42	1	RR		44	170	3	MM										268		253										105		28										370		280
45	78	1	RR		45	190	3	MM										265		252										10		88										990		332
46	185	1	RR		46	30	3	MM										980		244										31		24										307		282
47	530	1	RR		47	104	3	MM										276		258										67		243										360		421
48	135	1	RR		48	184	3	MM										293		178										25		18										551		287
49	10	1	RR		49	120	3	MM										526		269										69		71										544		304
50	140	1	RR		50	249	3	MM										475		233										23		23										371		236
51	180	1	RR		51	70	3	MM										348		213										36		90										376		353
52	100	1	RR		52	37	3	MM										340		263										30		27										345		376
53	280	1	RR		53	20	3	MM										315		349										28		142										512		381
54	211	1	RR		54	68	3	MM										484		239										90		207										605		520
55	278	1	RR		55	217	3	MM										515		313										259		27										560		270
56	197	1	RR		57	70	3	MM										301		243										10		45										380		253
57	60	1	RR		58	110	3	MM										370		208										29		110										211		407
58	264	1	RR		59	235	3	MM										182		297										28		19										350		372
59	10	1	RR															322		353										35		63										368		288
60	340	1	RR															333		225										10		151										390		360
61	225	1	RR															380		209										244		43										483		335
62	115	1	RR															239		292										5												315
63	60	1	RR															310												29												319
64	45	1	RR															290												125												514
																		389												143												455
																		312												38												925
																		887												49												279
																		230
