# Supplementary material for: Callosobruchus maculatus males and females respond differently to grandparental effects
Source: PLoS One. 2023 Dec 22;18(12):e0295937. doi: 10.1371/journal.pone.0295937 (PMC10745144; doi:10.1371/journal.pone.0295937)
Supplement: S1 Data — (ZIP) [file pone.0295937.s002.zip › Data/EEO.xlsx]

## Sheet: Developmnt
developmental time						C= 3	Female= 0																									C	M	R
		not sig				M= 2	Male= 1																									3	2	1
						R= 1												Adult Emergence		not sig
subject	Dependent variable	Covariate	factor																										Female							Male
random	fixed	fixed	fixed				C	C		M	M				R	R		C	C		M	M		R	R
Petri	Response	Treat	Gender				Female	Male		Female	Male				Female	Male		Female	Male		Female	Male		Female	Male			1	23	3	0	C			22	22	3	1	C
1	23	3	0				0	2		0	2				0	0		0	2.5		0	1.33333		0	0			2	23	3	0	C			23	22	3	1	C
2	23	3	0				3	6		0	9				2	6		3.75	7.5		0	6		1.33333	4			3	23	3	0	C			24	23	3	1	C
3	23	3	0				5	7		13	13				21	19		6.25	8.75		8.66667	8.66667		14	12.6667			4	24	3	0	C			25	23	3	1	C
4	24	3	0				5	5		12	12				13	9		6.25	6.25		8	8		8.66667	6			5	24	3	0	C			26	23	3	1	C
5	24	3	0				5	4		16	5				7	4		6.25	5		10.6667	3.33333		4.66667	2.66667			6	24	3	0	C			27	23	3	1	C
6	24	3	0				3	2		4	2				9	5		3.75	2.5		2.66667	1.33333		6	3.33333			7	24	3	0	C			28	23	3	1	C
7	24	3	0				0	0		1	0				2	1		0	0		0.666667	0		1.33333	0.666667			8	24	3	0	C			29	23	3	1	C
8	24	3	0				0	0		0	0				5	0		0	0		0	0		3.33333	0			9	25	3	0	C			30	24	3	1	C
9	25	3	0				0	2		0	0				1	0		0	2.5		0	0		0.666667	0			10	25	3	0	C			31	24	3	1	C
10	25	3	0				0	0		1	1				0	0		0	0		0.666667	0.666667		0	0			11	25	3	0	C			32	24	3	1	C
11	25	3	0																									12	25	3	0	C			33	24	3	1	C
12	25	3	0				21	28		47	44				60	44		26.25	35		31.3333	29.3333		40	29.3333			13	25	3	0	C			34	24	3	1	C
13	25	3	0																									14	26	3	0	C			35	24	3	1	C
14	26	3	0															2.625	3.5		3.13333	2.93333		4	2.93333			15	26	3	0	C			36	24	3	1	C
15	26	3	0																									16	26	3	0	C			37	25	3	1	C
16	26	3	0							Petri	Response	Treat	Gender															17	26	3	0	C			38	25	3	1	C
17	26	3	0							1	0	3	0						C	M	R		C	M	R			18	26	3	0	C			39	25	3	1	C
18	26	3	0							2	5.625	3	0					sum	49	91	104		61.25	60.6667	69.3333			19	27	3	0	C			40	25	3	1	C
19	27	3	0							3	9.375	3	0															20	27	3	0	C			41	25	3	1	C
20	27	3	0							4	9.375	3	0					عدم تفریخ	23	55	45		28.75	36.6667	30			21	27	3	0	C			42	26	3	1	C
21	27	3	0							5	9.375	3	0															50	24	2	0	M			43	26	3	1	C
22	22	3	1							6	5.625	3	0															51	24	2	0	M			44	26	3	1	C
23	22	3	1							7	0	3	0															52	24	2	0	M			45	26	3	1	C
24	23	3	1							8	0	3	0						58	59	46							53	24	2	0	M			46	27	3	1	C
25	23	3	1							9	0	3	0															54	24	2	0	M			47	27	3	1	C
26	23	3	1							10	0	3	0															55	24	2	0	M			48	30	3	1	C
27	23	3	1							11	3.75	3	1															56	24	2	0	M			49	30	3	1	C
28	23	3	1							12	11.25	3	1															57	24	2	0	M			97	22	2	1	M
29	23	3	1							13	13.125	3	1															58	24	2	0	M			98	22	2	1	M
30	24	3	1							14	9.375	3	1															59	24	2	0	M			99	23	2	1	M
31	24	3	1							15	7.5	3	1															60	24	2	0	M			100	23	2	1	M
32	24	3	1							16	3.75	3	1															61	24	2	0	M			101	23	2	1	M
33	24	3	1							17	0	3	1															62	24	2	0	M			102	23	2	1	M
34	24	3	1							18	0	3	1															63	25	2	0	M			103	23	2	1	M
35	24	3	1							19	3.75	3	1															64	25	2	0	M			104	23	2	1	M
36	24	3	1							20	0	3	1															65	25	2	0	M			105	23	2	1	M
37	25	3	1							21	0	2	0															66	25	2	0	M			106	23	2	1	M
38	25	3	1							22	0	2	0															67	25	2	0	M			107	23	2	1	M
39	25	3	1							23	13	2	0															68	25	2	0	M			108	24	2	1	M
40	25	3	1							24	12	2	0															69	25	2	0	M			109	24	2	1	M
41	25	3	1							25	16	2	0															70	25	2	0	M			110	24	2	1	M
42	26	3	1							26	4	2	0															71	25	2	0	M			111	24	2	1	M
43	26	3	1							27	1	2	0															72	25	2	0	M			112	24	2	1	M
44	26	3	1							28	0	2	0															73	25	2	0	M			113	24	2	1	M
45	26	3	1							29	0	2	0															74	25	2	0	M			114	24	2	1	M
46	27	3	1							30	1	2	0															75	26	2	0	M			115	24	2	1	M
47	27	3	1							31	2	2	1															76	26	2	0	M			116	24	2	1	M
48	30	3	1							32	9	2	1															77	26	2	0	M			117	24	2	1	M
49	30	3	1							33	13	2	1															78	26	2	0	M			118	24	2	1	M
50	24	2	0							34	12	2	1															79	26	2	0	M			119	24	2	1	M
51	24	2	0							35	5	2	1															80	26	2	0	M			120	24	2	1	M
52	24	2	0							36	2	2	1															81	26	2	0	M			121	25	2	1	M
53	24	2	0							37	0	2	1															82	26	2	0	M			122	25	2	1	M
54	24	2	0							38	0	2	1															83	26	2	0	M			123	25	2	1	M
55	24	2	0							39	0	2	1															84	26	2	0	M			124	25	2	1	M
56	24	2	0							40	1	2	1															85	26	2	0	M			125	25	2	1	M
57	24	2	0							41	0	1	0															86	26	2	0	M			126	25	2	1	M
58	24	2	0							42	2	1	0															87	26	2	0	M			127	25	2	1	M
59	24	2	0							43	21	1	0															88	26	2	0	M			128	25	2	1	M
60	24	2	0							44	13	1	0															89	26	2	0	M			129	25	2	1	M
61	24	2	0							45	7	1	0															90	26	2	0	M			130	25	2	1	M
62	24	2	0							46	9	1	0															91	27	2	0	M			131	25	2	1	M
63	25	2	0							47	2	1	0															92	27	2	0	M			132	25	2	1	M
64	25	2	0							48	5	1	0															93	27	2	0	M			133	26	2	1	M
65	25	2	0							49	1	1	0															94	27	2	0	M			134	26	2	1	M
66	25	2	0							50	0	1	0															95	28	2	0	M			135	26	2	1	M
67	25	2	0							51	0	1	1															96	31	2	0	M			136	26	2	1	M
68	25	2	0							52	6	1	1															141	23	1	0	R			137	26	2	1	M
69	25	2	0							53	19	1	1															142	23	1	0	R			138	27	2	1	M
70	25	2	0							54	9	1	1															143	24	1	0	R			139	27	2	1	M
71	25	2	0							55	4	1	1															144	24	1	0	R			140	31	2	1	M
72	25	2	0							56	5	1	1															145	24	1	0	R			201	23	1	1	R
73	25	2	0							57	1	1	1															146	24	1	0	R			202	23	1	1	R
74	25	2	0							58	0	1	1															147	24	1	0	R			203	23	1	1	R
75	26	2	0							59	0	1	1															148	24	1	0	R			204	23	1	1	R
76	26	2	0							60	0	1	1															149	24	1	0	R			205	23	1	1	R
77	26	2	0																									150	24	1	0	R			206	23	1	1	R
78	26	2	0																									151	24	1	0	R			207	24	1	1	R
79	26	2	0																									152	24	1	0	R			208	24	1	1	R
80	26	2	0																									153	24	1	0	R			209	24	1	1	R
81	26	2	0																									154	24	1	0	R			210	24	1	1	R
82	26	2	0																									155	24	1	0	R			211	24	1	1	R
83	26	2	0																									156	24	1	0	R			212	24	1	1	R
84	26	2	0																									157	24	1	0	R			213	24	1	1	R
85	26	2	0																									158	24	1	0	R			214	24	1	1	R
86	26	2	0																									159	24	1	0	R			215	24	1	1	R
87	26	2	0																									160	24	1	0	R			216	24	1	1	R
88	26	2	0																									161	24	1	0	R			217	24	1	1	R
89	26	2	0																									162	24	1	0	R			218	24	1	1	R
90	26	2	0																									163	24	1	0	R			219	24	1	1	R
91	27	2	0																									164	25	1	0	R			220	24	1	1	R
92	27	2	0																									165	25	1	0	R			221	24	1	1	R
93	27	2	0																									166	25	1	0	R			222	24	1	1	R
94	27	2	0																									167	25	1	0	R			223	24	1	1	R
95	28	2	0																									168	25	1	0	R			224	24	1	1	R
96	31	2	0																									169	25	1	0	R			225	24	1	1	R
97	22	2	1																									170	25	1	0	R			226	25	1	1	R
98	22	2	1																									171	25	1	0	R			227	25	1	1	R
99	23	2	1																									172	25	1	0	R			228	25	1	1	R
100	23	2	1																									173	25	1	0	R			229	25	1	1	R
101	23	2	1																									174	25	1	0	R			230	25	1	1	R
102	23	2	1																									175	25	1	0	R			231	25	1	1	R
103	23	2	1																									176	25	1	0	R			232	25	1	1	R
104	23	2	1																									177	26	1	0	R			233	25	1	1	R
105	23	2	1																									178	26	1	0	R			234	25	1	1	R
106	23	2	1																									179	26	1	0	R			235	26	1	1	R
107	23	2	1																									180	26	1	0	R			236	26	1	1	R
108	24	2	1																									181	26	1	0	R			237	26	1	1	R
109	24	2	1																									182	26	1	0	R			238	26	1	1	R
110	24	2	1																									183	26	1	0	R			239	27	1	1	R
111	24	2	1																									184	27	1	0	R			240	27	1	1	R
112	24	2	1																									185	27	1	0	R			241	27	1	1	R
113	24	2	1																									186	27	1	0	R			242	27	1	1	R
114	24	2	1																									187	27	1	0	R			243	27	1	1	R
115	24	2	1																									188	27	1	0	R			244	28	1	1	R
116	24	2	1																									189	27	1	0	R
117	24	2	1																									190	27	1	0	R
118	24	2	1																									191	27	1	0	R
119	24	2	1																									192	27	1	0	R
120	24	2	1																									193	28	1	0	R
121	25	2	1																									194	28	1	0	R
122	25	2	1																									195	29	1	0	R
123	25	2	1																									196	29	1	0	R
124	25	2	1																									197	29	1	0	R
125	25	2	1																									198	29	1	0	R
126	25	2	1																									199	29	1	0	R
127	25	2	1																									200	30	1	0	R
128	25	2	1
129	25	2	1
130	25	2	1
131	25	2	1
132	25	2	1
133	26	2	1
134	26	2	1
135	26	2	1
136	26	2	1
137	26	2	1
138	27	2	1
139	27	2	1
140	31	2	1
141	23	1	0
142	23	1	0
143	24	1	0
144	24	1	0
145	24	1	0
146	24	1	0
147	24	1	0
148	24	1	0
149	24	1	0
150	24	1	0
151	24	1	0
152	24	1	0
153	24	1	0
154	24	1	0
155	24	1	0
156	24	1	0
157	24	1	0
158	24	1	0
159	24	1	0
160	24	1	0
161	24	1	0
162	24	1	0
163	24	1	0
164	25	1	0
165	25	1	0
166	25	1	0
167	25	1	0
168	25	1	0
169	25	1	0
170	25	1	0
171	25	1	0
172	25	1	0
173	25	1	0
174	25	1	0
175	25	1	0
176	25	1	0
177	26	1	0
178	26	1	0
179	26	1	0
180	26	1	0
181	26	1	0
182	26	1	0
183	26	1	0
184	27	1	0
185	27	1	0
186	27	1	0
187	27	1	0
188	27	1	0
189	27	1	0
190	27	1	0
191	27	1	0
192	27	1	0
193	28	1	0
194	28	1	0
195	29	1	0
196	29	1	0
197	29	1	0
198	29	1	0
199	29	1	0
200	30	1	0
201	23	1	1
202	23	1	1
203	23	1	1
204	23	1	1
205	23	1	1
206	23	1	1
207	24	1	1
208	24	1	1
209	24	1	1
210	24	1	1
211	24	1	1
212	24	1	1
213	24	1	1
214	24	1	1
215	24	1	1
216	24	1	1
217	24	1	1
218	24	1	1
219	24	1	1
220	24	1	1
221	24	1	1
222	24	1	1
223	24	1	1
224	24	1	1
225	24	1	1
226	25	1	1
227	25	1	1
228	25	1	1
229	25	1	1
230	25	1	1
231	25	1	1
232	25	1	1
233	25	1	1
234	25	1	1
235	26	1	1
236	26	1	1
237	26	1	1
238	26	1	1
239	27	1	1
240	27	1	1
241	27	1	1
242	27	1	1
243	27	1	1
244	28	1	1

## Sheet: F0 Longevity
F0 Adult Longevity
Female	not sig						C	M	R				not sig
subject	Dependent variable	Covariate					3	2	1
random	fixed	fixed										Male
Petri	Response	Treat										Petri	Response	Treat
1	6	3	C									1	4	3	C
1	7	3	C									1	6	3	C
1	7	3	C									1	6	3	C
2	6	3	C									2	5	3	C
2	6	3	C									2	6	3	C
2	7	3	C									2	6	3	C
2	7	3	C									2	6	3	C
2	7	3	C									2	8	3	C
3	7	3	C									3	5	3	C
3	7	3	C									3	5	3	C
3	7	3	C									3	6	3	C
4	4	3	C									3	7	3	C
4	8	3	C									4	5	3	C
4	8	3	C									4	5	3	C
5	7	3	C									4	6	3	C
5	7	3	C									5	7	3	C
6	5	2	M									6	5	2	M
6	6	2	M									6	6	2	M
6	7	2	M									6	6	2	M
6	7	2	M									6	6	2	M
6	8	2	M									6	7	2	M
6	8	2	M									6	9	2	M
7	6	2	M									7	5	2	M
7	6	2	M									7	5	2	M
7	6	2	M									7	6	2	M
7	7	2	M									7	6	2	M
7	7	2	M									7	6	2	M
7	7	2	M									7	6	2	M
8	6	2	M									8	4	2	M
8	6	2	M									8	5	2	M
8	7	2	M									8	5	2	M
8	7	2	M									8	5	2	M
8	7	2	M									8	5	2	M
8	8	2	M									8	6	2	M
9	4	2	M									9	5	2	M
9	6	2	M									9	5	2	M
9	7	2	M									9	5	2	M
9	7	2	M									9	5	2	M
9	7	2	M									9	6	2	M
9	8	2	M									10	5	2	M
9	11	2	M									10	5	2	M
10	6	2	M									10	5	2	M
10	6	2	M									10	6	2	M
10	6	2	M									10	6	2	M
10	7	2	M									11	6	2	M
10	7	2	M									11	8	2	M
11	7	2	M									12	5	1	R
11	7	2	M									12	6	1	R
12	6	1	R									12	6	1	R
12	7	1	R									12	6	1	R
12	8	1	R									12	7	1	R
12	8	1	R									12	7	1	R
12	9	1	R									13	5	1	R
12	9	1	R									13	5	1	R
13	4	1	R									13	5	1	R
13	7	1	R									13	6	1	R
13	7	1	R									13	6	1	R
13	7	1	R									13	7	1	R
13	7	1	R									14	7	1	R
13	7	1	R									14	7	1	R
14	7	1	R									14	7	1	R
14	7	1	R									14	8	1	R
14	7	1	R									14	8	1	R
14	8	1	R									14	10	1	R
14	8	1	R									15	5	1	R
14	10	1	R									15	6	1	R
15	6	1	R									15	6	1	R
15	6	1	R									15	7	1	R
15	7	1	R									15	7	1	R
15	7	1	R									15	7	1	R
15	7	1	R									16	5	1	R
15	9	1	R									16	6	1	R
16	4	1	R									16	6	1	R
16	7	1	R									16	8	1	R
16	7	1	R									17	4	1	R
16	7	1	R									17	5	1	R
17	5	1	R									17	6	1	R
17	6	1	R									17	7	1	R
17	7	1	R									17	9	1	R
17	7	1	R
17	8	1	R
				7.06061
				6.42424

## Sheet: Egg
			Egg number				Hatching				C= 3			C	M	R
			combinations				combinations				M= 2		Egg number	30.5828	39.0778	36.025		not sig
			subject	Dependent variable	factor		subject	Dependent variable	factor		R= 1		Hatching	92.6891	92.5131	92.4491		not sig
			random	fixed	fixed		random	fixed	fixed
			Petri	Response	Treat		Petri	Response	Treat
	103	C	1	17.1667	3		1	91.2621	3		94
	180	C	2	36	3		2	92.2222	3		166
673	147	C	3	36.75	3	30.5828	3	93.8776	3	92.6891	138
	51	C	4	17	3		4	98.0392	3		50
	92	C	5	46	3		5	88.0435	3		81
		C	6	30.58	3		6	92.69	3
	261	M	7	43.5	2		7	95.7854	2		250
	206	M	8	34.3333	2		8	90.2913	2		186
	236	M	9	39.3333	2	39.0778	9	90.678	2	92.5131	214
1188	201	M	10	33.5	2		10	95.0249	2		191
	194	M	11	38.8	2		11	93.299	2		181
	90	M	12	45	2		12	90	2		81
	250	R	13	41.6667	1		13	94	1		235
	185	R	14	30.8333	1		14	91.8919	1		170
1186	207	R	15	34.5	1	36.025	15	94.2029	1	92.4491	195
	213	R	16	35.5	1		16	91.0798	1		194
	149	R	17	37.25	1		17	93.9597	1		140
3047	182	R	18	36.4	1		18	89.5604	1		163

## Sheet: F1 Egg
		Egg number				Hatching				C= 3				C	M	R
		combinations				combinations				M= 2			Egg number	23.8611	23.6667	23.7389		not sig
		subject	Dependent variable	factor		subject	Dependent variable	factor		R= 1			Hatching	93.515	94.2525	95.128		not sig
		random	fixed	fixed		random	fixed	fixed
		Petri	Response	Treat		Petri	Response	Treat
140		1	23.3333	3		1	90.7143	3		127		C
131		2	21.8333	3		2	87.0229	3		114		C
142		3	23.6667	3		3	97.1831	3		138		C
160		4	26.6667	3	23.8611	4	91.875	3	93.515	147		C
134		5	22.3333	3		5	96.2687	3		129		C
152		6	25.3333	3		6	98.0263	3		149		C
143		7	23.8333	2		7	88.1119	2		126		M
136		8	22.6667	2	23.6667	8	100	2	94.2525	136		M
148		9	24.6667	2		9	95.2703	2		141		M
139		10	23.1667	2		10	96.4029	2		134		M
116		11	19.3333	2		11	93.9655	2		109		M
170		12	28.3333	2		12	91.7647	2		156		M
103		13	20.6	1		13	94.1748	1		97		R
162		14	27	1	23.7389	14	96.2963	1	95.128	156		R
155		15	25.8333	1		15	97.4194	1		151		R
133		16	22.1667	1		16	96.9925	1		129		R
139		17	23.1667	1		17	98.5612	1		137		R
142		18	23.6667	1		18	87.3239	1		124		R

## Sheet: F1 Longevity
							C= 3	Female= 0
	F1 Adult Longevity						M= 2	Male= 1
							R= 1
		subject	Dependent variable	Covariate	factor
		random	fixed	fixed	fixed		not sig
		Petri	Response	Treat	Gender
		1	5	3	0	C
		1	7	3	0	C
		1	8	3	0	C
		1	9	3	0	C
		1	9	3	0	C
		2	5	3	0	C
		2	6	3	0	C
		2	7	3	0	C
		2	7	3	0	C
		2	7	3	0	C
		2	8	3	0	C
		3	6	3	0	C
		3	7	3	0	C
		3	8	3	0	C
		3	8	3	0	C
		3	8	3	0	C
		3	8	3	0	C
		4	7	3	0	C
		4	7	3	0	C
		4	8	3	0	C
		4	8	3	0	C
		4	8	3	0	C
		4	9	3	0	C
		5	7	3	0	C
		5	8	3	0	C
		5	8	3	0	C
		5	9	3	0	C
		5	10	3	0	C
		5	10	3	0	C
		6	7	3	0	C
		6	8	3	0	C
		6	8	3	0	C
		6	9	3	0	C
		6	10	3	0	C
		6	10	3	0	C
		1	6	3	1	C
		1	7	3	1	C
		1	8	3	1	C
		1	8	3	1	C
		1	8	3	1	C
		1	9	3	1	C
		2	7	3	1	C
		2	7	3	1	C
		2	7	3	1	C
		2	7	3	1	C
		2	8	3	1	C
		2	8	3	1	C
		3	7	3	1	C
		3	7	3	1	C
		3	8	3	1	C
		3	8	3	1	C
		3	9	3	1	C
		4	7	3	1	C
		4	8	3	1	C
		4	8	3	1	C
		4	9	3	1	C
		4	10	3	1	C
		4	11	3	1	C
		5	7	3	1	C
		5	7	3	1	C
		5	7	3	1	C
		5	7	3	1	C
		5	8	3	1	C
		5	9	3	1	C
		6	7	3	1	C
		6	7	3	1	C
		6	7	3	1	C
		6	7	3	1	C
		6	8	3	1	C
		6	9	3	1	C
		7	5	2	0	M
		7	5	2	0	M
		7	6	2	0	M
		7	8	2	0	M
		7	9	2	0	M
		7	11	2	0	M
		8	4	2	0	M
		8	5	2	0	M
		8	6	2	0	M
		8	8	2	0	M
		8	8	2	0	M
		8	8	2	0	M
		9	5	2	0	M
		9	7	2	0	M
		9	7	2	0	M
		9	8	2	0	M
		9	8	2	0	M
		9	9	2	0	M
		10	6	2	0	M
		10	7	2	0	M
		10	7	2	0	M
		10	8	2	0	M
		10	8	2	0	M
		11	4	2	0	M
		11	6	2	0	M
		11	8	2	0	M
		11	9	2	0	M
		11	9	2	0	M
		11	10	2	0	M
		12	7	2	0	M
		12	8	2	0	M
		12	8	2	0	M
		12	8	2	0	M
		12	9	2	0	M
		12	9	2	0	M
		7	6	2	1	M
		7	7	2	1	M
		7	7	2	1	M
		7	8	2	1	M
		8	7	2	1	M
		8	7	2	1	M
		8	8	2	1	M
		8	8	2	1	M
		8	8	2	1	M
		8	8	2	1	M
		9	6	2	1	M
		9	7	2	1	M
		9	8	2	1	M
		9	8	2	1	M
		9	8	2	1	M
		9	8	2	1	M
		10	7	2	1	M
		10	8	2	1	M
		10	8	2	1	M
		10	8	2	1	M
		10	11	2	1	M
		11	6	2	1	M
		11	6	2	1	M
		11	7	2	1	M
		11	7	2	1	M
		11	8	2	1	M
		11	9	2	1	M
		12	8	2	1	M
		12	8	2	1	M
		12	8	2	1	M
		12	9	2	1	M
		12	9	2	1	M
		12	10	2	1	M
		13	8	1	0	R
		13	9	1	0	R
		13	9	1	0	R
		13	10	1	0	R
		13	11	1	0	R
		14	7	1	0	R
		14	7	1	0	R
		14	8	1	0	R
		14	8	1	0	R
		14	9	1	0	R
		14	10	1	0	R
		15	6	1	0	R
		15	6	1	0	R
		15	7	1	0	R
		15	8	1	0	R
		15	9	1	0	R
		15	9	1	0	R
		16	7	1	0	R
		16	7	1	0	R
		16	8	1	0	R
		16	9	1	0	R
		16	9	1	0	R
		16	11	1	0	R
		17	7	1	0	R
		17	7	1	0	R
		17	8	1	0	R
		17	9	1	0	R
		17	9	1	0	R
		17	9	1	0	R
		18	6	1	0	R
		18	6	1	0	R
		18	7	1	0	R
		18	8	1	0	R
		18	11	1	0	R
		18	13	1	0	R
		13	7	1	1	R
		13	7	1	1	R
		13	7	1	1	R
		13	7	1	1	R
		13	9	1	1	R
		14	6	1	1	R
		14	7	1	1	R
		14	8	1	1	R
		14	8	1	1	R
		14	8	1	1	R
		14	9	1	1	R
		15	7	1	1	R
		15	7	1	1	R
		15	8	1	1	R
		15	8	1	1	R
		15	9	1	1	R
		15	10	1	1	R
		16	6	1	1	R
		16	6	1	1	R
		16	7	1	1	R
		16	7	1	1	R
		16	8	1	1	R
		16	8	1	1	R
		17	7	1	1	R
		17	8	1	1	R
		17	8	1	1	R
		17	8	1	1	R
		17	9	1	1	R
		17	10	1	1	R
		18	7	1	1	R
		18	7	1	1	R
		18	7	1	1	R
		18	8	1	1	R
		18	8	1	1	R
		18	9	1	1	R

## Sheet: F1 developmental
	developmental time						C= 3	Female= 0
							M= 2	Male= 1
							R= 1
		subject	Dependent variable	Covariate	factor
		random	fixed	fixed	fixed
		Petri	Response	Treat	Gender		not sig
24	C	1	23	3	0
24	C	1	23	3	0
25	C	1	24	3	0
25	C	1	24	3	0
25	C	1	24	3	0
25	C	1	24	3	0
25	C	1	24	3	0
25	C	1	24	3	0
26	C	1	25	3	0
26	C	1	25	3	0
26	C	1	25	3	0
26	C	1	25	3	0
26	C	1	25	3	0
26	C	1	25	3	0
26	C	1	25	3	0
26	C	1	25	3	0
26	C	1	25	3	0
26	C	1	25	3	0
27	C	1	26	3	0
27	C	1	26	3	0
27	C	1	26	3	0
27	C	1	26	3	0
27	C	1	26	3	0
27	C	1	26	3	0
27	C	1	26	3	0
27	C	1	26	3	0
27	C	1	26	3	0
28	C	1	27	3	0
28	C	1	27	3	0
28	C	1	27	3	0
29	C	1	28	3	0
29	C	1	28	3	0
29	C	1	28	3	0
29	C	1	28	3	0
29	C	1	28	3	0
24	C	2	23	3	0
24	C	2	23	3	0
24	C	2	23	3	0
25	C	2	24	3	0
25	C	2	24	3	0
25	C	2	24	3	0
26	C	2	25	3	0
26	C	2	25	3	0
26	C	2	25	3	0
26	C	2	25	3	0
26	C	2	25	3	0
26	C	2	25	3	0
26	C	2	25	3	0
26	C	2	25	3	0
26	C	2	25	3	0
27	C	2	26	3	0
27	C	2	26	3	0
27	C	2	26	3	0
27	C	2	26	3	0
27	C	2	26	3	0
27	C	2	26	3	0
27	C	2	26	3	0
27	C	2	26	3	0
27	C	2	26	3	0
28	C	2	27	3	0
28	C	2	27	3	0
28	C	2	27	3	0
28	C	2	27	3	0
29	C	2	28	3	0
29	C	2	28	3	0
29	C	2	28	3	0
29	C	2	28	3	0
30	C	2	29	3	0
30	C	2	29	3	0
30	C	2	29	3	0
30	C	2	29	3	0
31	C	2	30	3	0
31	C	2	30	3	0
31	C	2	30	3	0
32	C	2	31	3	0
33	C	2	32	3	0
23	C	3	22	3	0
24	C	3	23	3	0
25	C	3	24	3	0
25	C	3	24	3	0
25	C	3	24	3	0
25	C	3	24	3	0
25	C	3	24	3	0
25	C	3	24	3	0
25	C	3	24	3	0
25	C	3	24	3	0
26	C	3	25	3	0
26	C	3	25	3	0
26	C	3	25	3	0
26	C	3	25	3	0
26	C	3	25	3	0
26	C	3	25	3	0
26	C	3	25	3	0
26	C	3	25	3	0
26	C	3	25	3	0
26	C	3	25	3	0
26	C	3	25	3	0
26	C	3	25	3	0
26	C	3	25	3	0
27	C	3	26	3	0
27	C	3	26	3	0
27	C	3	26	3	0
27	C	3	26	3	0
28	C	3	27	3	0
28	C	3	27	3	0
28	C	3	27	3	0
29	C	3	28	3	0
29	C	3	28	3	0
29	C	3	28	3	0
29	C	3	28	3	0
29	C	3	28	3	0
29	C	3	28	3	0
29	C	3	28	3	0
30	C	3	29	3	0
30	C	3	29	3	0
30	C	3	29	3	0
31	C	3	30	3	0
32	C	3	31	3	0
32	C	3	31	3	0
25	C	4	24	3	0
25	C	4	24	3	0
26	C	4	25	3	0
26	C	4	25	3	0
26	C	4	25	3	0
26	C	4	25	3	0
26	C	4	25	3	0
27	C	4	26	3	0
27	C	4	26	3	0
27	C	4	26	3	0
27	C	4	26	3	0
27	C	4	26	3	0
28	C	4	27	3	0
28	C	4	27	3	0
28	C	4	27	3	0
28	C	4	27	3	0
28	C	4	27	3	0
28	C	4	27	3	0
29	C	4	28	3	0
29	C	4	28	3	0
29	C	4	28	3	0
31	C	4	30	3	0
33	C	4	32	3	0
25	C	5	24	3	0
26	C	5	25	3	0
27	C	5	26	3	0
27	C	5	26	3	0
27	C	5	26	3	0
27	C	5	26	3	0
27	C	5	26	3	0
27	C	5	26	3	0
27	C	5	26	3	0
27	C	5	26	3	0
27	C	5	26	3	0
28	C	5	27	3	0
28	C	5	27	3	0
28	C	5	27	3	0
28	C	5	27	3	0
28	C	5	27	3	0
28	C	5	27	3	0
29	C	5	28	3	0
29	C	5	28	3	0
29	C	5	28	3	0
29	C	5	28	3	0
30	C	5	29	3	0
30	C	5	29	3	0
30	C	5	29	3	0
32	C	5	31	3	0
32	C	5	31	3	0
32	C	5	31	3	0
33	C	5	32	3	0
34	C	5	33	3	0
24	C	1	23	3	1
24	C	1	23	3	1
25	C	1	24	3	1
25	C	1	24	3	1
25	C	1	24	3	1
25	C	1	24	3	1
26	C	1	25	3	1
26	C	1	25	3	1
26	C	1	25	3	1
26	C	1	25	3	1
26	C	1	25	3	1
27	C	1	26	3	1
27	C	1	26	3	1
27	C	1	26	3	1
27	C	1	26	3	1
27	C	1	26	3	1
28	C	1	27	3	1
29	C	1	28	3	1
30	C	1	29	3	1
31	C	1	30	3	1
32	C	1	31	3	1
24	C	2	23	3	1
24	C	2	23	3	1
24	C	2	23	3	1
24	C	2	23	3	1
24	C	2	23	3	1
24	C	2	23	3	1
25	C	2	24	3	1
25	C	2	24	3	1
25	C	2	24	3	1
25	C	2	24	3	1
25	C	2	24	3	1
25	C	2	24	3	1
25	C	2	24	3	1
25	C	2	24	3	1
25	C	2	24	3	1
25	C	2	24	3	1
25	C	2	24	3	1
25	C	2	24	3	1
25	C	2	24	3	1
26	C	2	25	3	1
26	C	2	25	3	1
26	C	2	25	3	1
26	C	2	25	3	1
26	C	2	25	3	1
26	C	2	25	3	1
26	C	2	25	3	1
26	C	2	25	3	1
27	C	2	26	3	1
27	C	2	26	3	1
27	C	2	26	3	1
27	C	2	26	3	1
27	C	2	26	3	1
28	C	2	27	3	1
29	C	2	28	3	1
29	C	2	28	3	1
29	C	2	28	3	1
30	C	2	29	3	1
30	C	2	29	3	1
30	C	2	29	3	1
30	C	2	29	3	1
31	C	2	30	3	1
31	C	2	30	3	1
31	C	2	30	3	1
31	C	2	30	3	1
33	C	2	32	3	1
34	C	2	33	3	1
34	C	2	33	3	1
24	C	3	23	3	1
24	C	3	23	3	1
24	C	3	23	3	1
24	C	3	23	3	1
25	C	3	24	3	1
25	C	3	24	3	1
25	C	3	24	3	1
25	C	3	24	3	1
25	C	3	24	3	1
26	C	3	25	3	1
26	C	3	25	3	1
26	C	3	25	3	1
26	C	3	25	3	1
26	C	3	25	3	1
26	C	3	25	3	1
27	C	3	26	3	1
27	C	3	26	3	1
27	C	3	26	3	1
27	C	3	26	3	1
27	C	3	26	3	1
27	C	3	26	3	1
28	C	3	27	3	1
28	C	3	27	3	1
28	C	3	27	3	1
28	C	3	27	3	1
28	C	3	27	3	1
28	C	3	27	3	1
28	C	3	27	3	1
29	C	3	28	3	1
29	C	3	28	3	1
30	C	3	29	3	1
31	C	3	30	3	1
31	C	3	30	3	1
31	C	3	30	3	1
32	C	3	31	3	1
34	C	3	33	3	1
34	C	3	33	3	1
24	C	4	23	3	1
25	C	4	24	3	1
25	C	4	24	3	1
26	C	4	25	3	1
26	C	4	25	3	1
27	C	4	26	3	1
27	C	4	26	3	1
27	C	4	26	3	1
28	C	4	27	3	1
28	C	4	27	3	1
28	C	4	27	3	1
28	C	4	27	3	1
28	C	4	27	3	1
29	C	4	28	3	1
24	C	5	23	3	1
26	C	5	25	3	1
26	C	5	25	3	1
26	C	5	25	3	1
26	C	5	25	3	1
27	C	5	26	3	1
27	C	5	26	3	1
27	C	5	26	3	1
27	C	5	26	3	1
28	C	5	27	3	1
28	C	5	27	3	1
28	C	5	27	3	1
28	C	5	27	3	1
28	C	5	27	3	1
28	C	5	27	3	1
28	C	5	27	3	1
29	C	5	28	3	1
29	C	5	28	3	1
30	C	5	29	3	1
32	C	5	31	3	1
32	C	5	31	3	1
32	C	5	31	3	1
24	M	6	23	2	0
24	M	6	23	2	0
24	M	6	23	2	0
24	M	6	23	2	0
24	M	6	23	2	0
24	M	6	23	2	0
25	M	6	24	2	0
25	M	6	24	2	0
25	M	6	24	2	0
25	M	6	24	2	0
25	M	6	24	2	0
25	M	6	24	2	0
25	M	6	24	2	0
25	M	6	24	2	0
25	M	6	24	2	0
25	M	6	24	2	0
25	M	6	24	2	0
26	M	6	25	2	0
26	M	6	25	2	0
26	M	6	25	2	0
26	M	6	25	2	0
26	M	6	25	2	0
26	M	6	25	2	0
26	M	6	25	2	0
26	M	6	25	2	0
26	M	6	25	2	0
26	M	6	25	2	0
26	M	6	25	2	0
26	M	6	25	2	0
26	M	6	25	2	0
26	M	6	25	2	0
26	M	6	25	2	0
26	M	6	25	2	0
26	M	6	25	2	0
26	M	6	25	2	0
26	M	6	25	2	0
27	M	6	26	2	0
27	M	6	26	2	0
27	M	6	26	2	0
27	M	6	26	2	0
27	M	6	26	2	0
27	M	6	26	2	0
27	M	6	26	2	0
27	M	6	26	2	0
27	M	6	26	2	0
27	M	6	26	2	0
27	M	6	26	2	0
27	M	6	26	2	0
28	M	6	27	2	0
28	M	6	27	2	0
28	M	6	27	2	0
28	M	6	27	2	0
29	M	6	28	2	0
29	M	6	28	2	0
30	M	6	29	2	0
31	M	6	30	2	0
33	M	6	32	2	0
24	M	7	23	2	0
24	M	7	23	2	0
25	M	7	24	2	0
25	M	7	24	2	0
25	M	7	24	2	0
25	M	7	24	2	0
25	M	7	24	2	0
25	M	7	24	2	0
25	M	7	24	2	0
26	M	7	25	2	0
26	M	7	25	2	0
26	M	7	25	2	0
26	M	7	25	2	0
26	M	7	25	2	0
26	M	7	25	2	0
26	M	7	25	2	0
26	M	7	25	2	0
26	M	7	25	2	0
26	M	7	25	2	0
26	M	7	25	2	0
26	M	7	25	2	0
26	M	7	25	2	0
26	M	7	25	2	0
26	M	7	25	2	0
26	M	7	25	2	0
26	M	7	25	2	0
26	M	7	25	2	0
27	M	7	26	2	0
27	M	7	26	2	0
27	M	7	26	2	0
27	M	7	26	2	0
27	M	7	26	2	0
27	M	7	26	2	0
27	M	7	26	2	0
27	M	7	26	2	0
27	M	7	26	2	0
27	M	7	26	2	0
27	M	7	26	2	0
27	M	7	26	2	0
27	M	7	26	2	0
28	M	7	27	2	0
28	M	7	27	2	0
28	M	7	27	2	0
28	M	7	27	2	0
28	M	7	27	2	0
29	M	7	28	2	0
29	M	7	28	2	0
29	M	7	28	2	0
29	M	7	28	2	0
30	M	7	29	2	0
30	M	7	29	2	0
30	M	7	29	2	0
30	M	7	29	2	0
34	M	7	33	2	0
25	M	8	24	2	0
25	M	8	24	2	0
25	M	8	24	2	0
25	M	8	24	2	0
25	M	8	24	2	0
25	M	8	24	2	0
26	M	8	25	2	0
26	M	8	25	2	0
26	M	8	25	2	0
26	M	8	25	2	0
26	M	8	25	2	0
26	M	8	25	2	0
26	M	8	25	2	0
26	M	8	25	2	0
26	M	8	25	2	0
26	M	8	25	2	0
26	M	8	25	2	0
26	M	8	25	2	0
26	M	8	25	2	0
26	M	8	25	2	0
26	M	8	25	2	0
26	M	8	25	2	0
27	M	8	26	2	0
27	M	8	26	2	0
27	M	8	26	2	0
27	M	8	26	2	0
27	M	8	26	2	0
27	M	8	26	2	0
27	M	8	26	2	0
27	M	8	26	2	0
27	M	8	26	2	0
27	M	8	26	2	0
27	M	8	26	2	0
27	M	8	26	2	0
27	M	8	26	2	0
27	M	8	26	2	0
28	M	8	27	2	0
28	M	8	27	2	0
28	M	8	27	2	0
28	M	8	27	2	0
28	M	8	27	2	0
28	M	8	27	2	0
28	M	8	27	2	0
28	M	8	27	2	0
29	M	8	28	2	0
29	M	8	28	2	0
29	M	8	28	2	0
30	M	8	29	2	0
32	M	8	31	2	0
34	M	8	33	2	0
34	M	8	33	2	0
24	M	9	23	2	0
24	M	9	23	2	0
24	M	9	23	2	0
24	M	9	23	2	0
25	M	9	24	2	0
25	M	9	24	2	0
25	M	9	24	2	0
25	M	9	24	2	0
25	M	9	24	2	0
25	M	9	24	2	0
25	M	9	24	2	0
26	M	9	25	2	0
26	M	9	25	2	0
26	M	9	25	2	0
26	M	9	25	2	0
26	M	9	25	2	0
26	M	9	25	2	0
27	M	9	26	2	0
27	M	9	26	2	0
27	M	9	26	2	0
27	M	9	26	2	0
27	M	9	26	2	0
27	M	9	26	2	0
27	M	9	26	2	0
27	M	9	26	2	0
27	M	9	26	2	0
27	M	9	26	2	0
27	M	9	26	2	0
27	M	9	26	2	0
27	M	9	26	2	0
27	M	9	26	2	0
27	M	9	26	2	0
27	M	9	26	2	0
27	M	9	26	2	0
28	M	9	27	2	0
28	M	9	27	2	0
28	M	9	27	2	0
28	M	9	27	2	0
28	M	9	27	2	0
28	M	9	27	2	0
28	M	9	27	2	0
28	M	9	27	2	0
28	M	9	27	2	0
29	M	9	28	2	0
29	M	9	28	2	0
29	M	9	28	2	0
29	M	9	28	2	0
29	M	9	28	2	0
30	M	9	29	2	0
30	M	9	29	2	0
30	M	9	29	2	0
30	M	9	29	2	0
31	M	9	30	2	0
31	M	9	30	2	0
31	M	9	30	2	0
31	M	9	30	2	0
31	M	9	30	2	0
31	M	9	30	2	0
32	M	9	31	2	0
34	M	9	33	2	0
25	M	10	24	2	0
26	M	10	25	2	0
26	M	10	25	2	0
26	M	10	25	2	0
26	M	10	25	2	0
26	M	10	25	2	0
26	M	10	25	2	0
26	M	10	25	2	0
26	M	10	25	2	0
26	M	10	25	2	0
27	M	10	26	2	0
27	M	10	26	2	0
27	M	10	26	2	0
27	M	10	26	2	0
27	M	10	26	2	0
27	M	10	26	2	0
27	M	10	26	2	0
27	M	10	26	2	0
27	M	10	26	2	0
27	M	10	26	2	0
27	M	10	26	2	0
28	M	10	27	2	0
28	M	10	27	2	0
28	M	10	27	2	0
28	M	10	27	2	0
28	M	10	27	2	0
28	M	10	27	2	0
28	M	10	27	2	0
28	M	10	27	2	0
28	M	10	27	2	0
28	M	10	27	2	0
28	M	10	27	2	0
28	M	10	27	2	0
28	M	10	27	2	0
29	M	10	28	2	0
29	M	10	28	2	0
29	M	10	28	2	0
29	M	10	28	2	0
29	M	10	28	2	0
29	M	10	28	2	0
29	M	10	28	2	0
29	M	10	28	2	0
29	M	10	28	2	0
29	M	10	28	2	0
29	M	10	28	2	0
29	M	10	28	2	0
29	M	10	28	2	0
30	M	10	29	2	0
30	M	10	29	2	0
30	M	10	29	2	0
30	M	10	29	2	0
30	M	10	29	2	0
30	M	10	29	2	0
30	M	10	29	2	0
30	M	10	29	2	0
31	M	10	30	2	0
31	M	10	30	2	0
31	M	10	30	2	0
33	M	10	32	2	0
33	M	10	32	2	0
33	M	10	32	2	0
33	M	10	32	2	0
27	M	11	26	2	0
27	M	11	26	2	0
27	M	11	26	2	0
28	M	11	27	2	0
28	M	11	27	2	0
28	M	11	27	2	0
28	M	11	27	2	0
28	M	11	27	2	0
28	M	11	27	2	0
28	M	11	27	2	0
28	M	11	27	2	0
28	M	11	27	2	0
28	M	11	27	2	0
28	M	11	27	2	0
28	M	11	27	2	0
29	M	11	28	2	0
29	M	11	28	2	0
29	M	11	28	2	0
29	M	11	28	2	0
29	M	11	28	2	0
29	M	11	28	2	0
29	M	11	28	2	0
30	M	11	29	2	0
30	M	11	29	2	0
32	M	11	31	2	0
32	M	11	31	2	0
33	M	11	32	2	0
23	M	6	22	2	1
23	M	6	22	2	1
23	M	6	22	2	1
24	M	6	23	2	1
24	M	6	23	2	1
24	M	6	23	2	1
24	M	6	23	2	1
24	M	6	23	2	1
24	M	6	23	2	1
25	M	6	24	2	1
25	M	6	24	2	1
25	M	6	24	2	1
25	M	6	24	2	1
25	M	6	24	2	1
25	M	6	24	2	1
25	M	6	24	2	1
25	M	6	24	2	1
25	M	6	24	2	1
25	M	6	24	2	1
25	M	6	24	2	1
25	M	6	24	2	1
25	M	6	24	2	1
25	M	6	24	2	1
25	M	6	24	2	1
26	M	6	25	2	1
26	M	6	25	2	1
26	M	6	25	2	1
26	M	6	25	2	1
26	M	6	25	2	1
26	M	6	25	2	1
26	M	6	25	2	1
26	M	6	25	2	1
26	M	6	25	2	1
26	M	6	25	2	1
26	M	6	25	2	1
27	M	6	26	2	1
27	M	6	26	2	1
27	M	6	26	2	1
27	M	6	26	2	1
27	M	6	26	2	1
27	M	6	26	2	1
27	M	6	26	2	1
27	M	6	26	2	1
28	M	6	27	2	1
28	M	6	27	2	1
28	M	6	27	2	1
28	M	6	27	2	1
28	M	6	27	2	1
28	M	6	27	2	1
28	M	6	27	2	1
29	M	6	28	2	1
29	M	6	28	2	1
30	M	6	29	2	1
30	M	6	29	2	1
31	M	6	30	2	1
31	M	6	30	2	1
31	M	6	30	2	1
31	M	6	30	2	1
31	M	6	30	2	1
31	M	6	30	2	1
32	M	6	31	2	1
33	M	6	32	2	1
24	M	7	23	2	1
24	M	7	23	2	1
24	M	7	23	2	1
24	M	7	23	2	1
24	M	7	23	2	1
25	M	7	24	2	1
25	M	7	24	2	1
25	M	7	24	2	1
25	M	7	24	2	1
25	M	7	24	2	1
25	M	7	24	2	1
25	M	7	24	2	1
25	M	7	24	2	1
25	M	7	24	2	1
25	M	7	24	2	1
25	M	7	24	2	1
25	M	7	24	2	1
26	M	7	25	2	1
26	M	7	25	2	1
26	M	7	25	2	1
26	M	7	25	2	1
26	M	7	25	2	1
26	M	7	25	2	1
26	M	7	25	2	1
26	M	7	25	2	1
26	M	7	25	2	1
26	M	7	25	2	1
26	M	7	25	2	1
26	M	7	25	2	1
26	M	7	25	2	1
26	M	7	25	2	1
26	M	7	25	2	1
26	M	7	25	2	1
26	M	7	25	2	1
26	M	7	25	2	1
26	M	7	25	2	1
27	M	7	26	2	1
27	M	7	26	2	1
27	M	7	26	2	1
27	M	7	26	2	1
27	M	7	26	2	1
28	M	7	27	2	1
28	M	7	27	2	1
28	M	7	27	2	1
28	M	7	27	2	1
28	M	7	27	2	1
28	M	7	27	2	1
29	M	7	28	2	1
29	M	7	28	2	1
29	M	7	28	2	1
29	M	7	28	2	1
29	M	7	28	2	1
30	M	7	29	2	1
30	M	7	29	2	1
30	M	7	29	2	1
30	M	7	29	2	1
31	M	7	30	2	1
32	M	7	31	2	1
34	M	7	33	2	1
24	M	8	23	2	1
24	M	8	23	2	1
24	M	8	23	2	1
24	M	8	23	2	1
24	M	8	23	2	1
24	M	8	23	2	1
24	M	8	23	2	1
25	M	8	24	2	1
25	M	8	24	2	1
25	M	8	24	2	1
25	M	8	24	2	1
25	M	8	24	2	1
25	M	8	24	2	1
25	M	8	24	2	1
25	M	8	24	2	1
25	M	8	24	2	1
25	M	8	24	2	1
25	M	8	24	2	1
26	M	8	25	2	1
26	M	8	25	2	1
26	M	8	25	2	1
26	M	8	25	2	1
26	M	8	25	2	1
26	M	8	25	2	1
26	M	8	25	2	1
26	M	8	25	2	1
27	M	8	26	2	1
27	M	8	26	2	1
27	M	8	26	2	1
27	M	8	26	2	1
27	M	8	26	2	1
27	M	8	26	2	1
27	M	8	26	2	1
27	M	8	26	2	1
27	M	8	26	2	1
27	M	8	26	2	1
27	M	8	26	2	1
27	M	8	26	2	1
27	M	8	26	2	1
27	M	8	26	2	1
28	M	8	27	2	1
28	M	8	27	2	1
28	M	8	27	2	1
28	M	8	27	2	1
28	M	8	27	2	1
28	M	8	27	2	1
28	M	8	27	2	1
28	M	8	27	2	1
29	M	8	28	2	1
29	M	8	28	2	1
29	M	8	28	2	1
29	M	8	28	2	1
29	M	8	28	2	1
30	M	8	29	2	1
30	M	8	29	2	1
30	M	8	29	2	1
30	M	8	29	2	1
31	M	8	30	2	1
31	M	8	30	2	1
32	M	8	31	2	1
34	M	8	33	2	1
34	M	8	33	2	1
23	M	9	22	2	1
24	M	9	23	2	1
24	M	9	23	2	1
25	M	9	24	2	1
25	M	9	24	2	1
25	M	9	24	2	1
25	M	9	24	2	1
25	M	9	24	2	1
26	M	9	25	2	1
26	M	9	25	2	1
26	M	9	25	2	1
26	M	9	25	2	1
26	M	9	25	2	1
26	M	9	25	2	1
26	M	9	25	2	1
26	M	9	25	2	1
26	M	9	25	2	1
26	M	9	25	2	1
26	M	9	25	2	1
26	M	9	25	2	1
27	M	9	26	2	1
27	M	9	26	2	1
27	M	9	26	2	1
27	M	9	26	2	1
27	M	9	26	2	1
27	M	9	26	2	1
27	M	9	26	2	1
27	M	9	26	2	1
28	M	9	27	2	1
28	M	9	27	2	1
28	M	9	27	2	1
28	M	9	27	2	1
29	M	9	28	2	1
29	M	9	28	2	1
29	M	9	28	2	1
29	M	9	28	2	1
29	M	9	28	2	1
30	M	9	29	2	1
30	M	9	29	2	1
30	M	9	29	2	1
31	M	9	30	2	1
32	M	9	31	2	1
34	M	9	33	2	1
25	M	10	24	2	1
25	M	10	24	2	1
25	M	10	24	2	1
25	M	10	24	2	1
25	M	10	24	2	1
25	M	10	24	2	1
25	M	10	24	2	1
25	M	10	24	2	1
26	M	10	25	2	1
26	M	10	25	2	1
26	M	10	25	2	1
26	M	10	25	2	1
26	M	10	25	2	1
26	M	10	25	2	1
26	M	10	25	2	1
27	M	10	26	2	1
27	M	10	26	2	1
27	M	10	26	2	1
27	M	10	26	2	1
27	M	10	26	2	1
27	M	10	26	2	1
27	M	10	26	2	1
27	M	10	26	2	1
27	M	10	26	2	1
27	M	10	26	2	1
28	M	10	27	2	1
28	M	10	27	2	1
28	M	10	27	2	1
28	M	10	27	2	1
28	M	10	27	2	1
28	M	10	27	2	1
28	M	10	27	2	1
28	M	10	27	2	1
28	M	10	27	2	1
28	M	10	27	2	1
28	M	10	27	2	1
28	M	10	27	2	1
28	M	10	27	2	1
28	M	10	27	2	1
28	M	10	27	2	1
29	M	10	28	2	1
29	M	10	28	2	1
29	M	10	28	2	1
29	M	10	28	2	1
29	M	10	28	2	1
29	M	10	28	2	1
29	M	10	28	2	1
29	M	10	28	2	1
29	M	10	28	2	1
30	M	10	29	2	1
30	M	10	29	2	1
30	M	10	29	2	1
30	M	10	29	2	1
30	M	10	29	2	1
31	M	10	30	2	1
33	M	10	32	2	1
33	M	10	32	2	1
34	M	10	33	2	1
34	M	10	33	2	1
26	M	11	25	2	1
26	M	11	25	2	1
27	M	11	26	2	1
27	M	11	26	2	1
27	M	11	26	2	1
27	M	11	26	2	1
27	M	11	26	2	1
27	M	11	26	2	1
28	M	11	27	2	1
28	M	11	27	2	1
28	M	11	27	2	1
28	M	11	27	2	1
29	M	11	28	2	1
29	M	11	28	2	1
29	M	11	28	2	1
29	M	11	28	2	1
29	M	11	28	2	1
30	M	11	29	2	1
30	M	11	29	2	1
30	M	11	29	2	1
30	M	11	29	2	1
30	M	11	29	2	1
32	M	11	31	2	1
32	M	11	31	2	1
32	M	11	31	2	1
32	M	11	31	2	1
32	M	11	31	2	1
33	M	11	32	2	1
24	R	12	23	1	0
25	R	12	24	1	0
25	R	12	24	1	0
25	R	12	24	1	0
25	R	12	24	1	0
25	R	12	24	1	0
25	R	12	24	1	0
25	R	12	24	1	0
25	R	12	24	1	0
25	R	12	24	1	0
25	R	12	24	1	0
25	R	12	24	1	0
25	R	12	24	1	0
25	R	12	24	1	0
25	R	12	24	1	0
26	R	12	25	1	0
26	R	12	25	1	0
26	R	12	25	1	0
26	R	12	25	1	0
26	R	12	25	1	0
26	R	12	25	1	0
26	R	12	25	1	0
26	R	12	25	1	0
26	R	12	25	1	0
26	R	12	25	1	0
26	R	12	25	1	0
26	R	12	25	1	0
26	R	12	25	1	0
26	R	12	25	1	0
26	R	12	25	1	0
26	R	12	25	1	0
26	R	12	25	1	0
26	R	12	25	1	0
26	R	12	25	1	0
26	R	12	25	1	0
26	R	12	25	1	0
26	R	12	25	1	0
26	R	12	25	1	0
26	R	12	25	1	0
26	R	12	25	1	0
27	R	12	26	1	0
27	R	12	26	1	0
27	R	12	26	1	0
27	R	12	26	1	0
27	R	12	26	1	0
27	R	12	26	1	0
28	R	12	27	1	0
28	R	12	27	1	0
28	R	12	27	1	0
29	R	12	28	1	0
30	R	12	29	1	0
30	R	12	29	1	0
30	R	12	29	1	0
30	R	12	29	1	0
31	R	12	30	1	0
31	R	12	30	1	0
31	R	12	30	1	0
32	R	12	31	1	0
32	R	12	31	1	0
32	R	12	31	1	0
32	R	12	31	1	0
33	R	12	32	1	0
33	R	12	32	1	0
33	R	12	32	1	0
33	R	12	32	1	0
34	R	12	33	1	0
24	R	13	23	1	0
24	R	13	23	1	0
24	R	13	23	1	0
25	R	13	24	1	0
25	R	13	24	1	0
25	R	13	24	1	0
26	R	13	25	1	0
26	R	13	25	1	0
26	R	13	25	1	0
26	R	13	25	1	0
26	R	13	25	1	0
26	R	13	25	1	0
26	R	13	25	1	0
26	R	13	25	1	0
26	R	13	25	1	0
26	R	13	25	1	0
26	R	13	25	1	0
26	R	13	25	1	0
26	R	13	25	1	0
26	R	13	25	1	0
26	R	13	25	1	0
27	R	13	26	1	0
27	R	13	26	1	0
27	R	13	26	1	0
27	R	13	26	1	0
27	R	13	26	1	0
27	R	13	26	1	0
27	R	13	26	1	0
27	R	13	26	1	0
27	R	13	26	1	0
27	R	13	26	1	0
28	R	13	27	1	0
28	R	13	27	1	0
28	R	13	27	1	0
28	R	13	27	1	0
28	R	13	27	1	0
28	R	13	27	1	0
28	R	13	27	1	0
28	R	13	27	1	0
28	R	13	27	1	0
28	R	13	27	1	0
29	R	13	28	1	0
29	R	13	28	1	0
29	R	13	28	1	0
29	R	13	28	1	0
29	R	13	28	1	0
30	R	13	29	1	0
30	R	13	29	1	0
30	R	13	29	1	0
30	R	13	29	1	0
30	R	13	29	1	0
31	R	13	30	1	0
32	R	13	31	1	0
32	R	13	31	1	0
33	R	13	32	1	0
24	R	14	23	1	0
25	R	14	24	1	0
25	R	14	24	1	0
25	R	14	24	1	0
25	R	14	24	1	0
25	R	14	24	1	0
25	R	14	24	1	0
26	R	14	25	1	0
26	R	14	25	1	0
26	R	14	25	1	0
26	R	14	25	1	0
26	R	14	25	1	0
26	R	14	25	1	0
26	R	14	25	1	0
26	R	14	25	1	0
26	R	14	25	1	0
26	R	14	25	1	0
27	R	14	26	1	0
27	R	14	26	1	0
27	R	14	26	1	0
27	R	14	26	1	0
27	R	14	26	1	0
27	R	14	26	1	0
27	R	14	26	1	0
28	R	14	27	1	0
28	R	14	27	1	0
28	R	14	27	1	0
28	R	14	27	1	0
28	R	14	27	1	0
28	R	14	27	1	0
29	R	14	28	1	0
29	R	14	28	1	0
29	R	14	28	1	0
29	R	14	28	1	0
29	R	14	28	1	0
30	R	14	29	1	0
30	R	14	29	1	0
30	R	14	29	1	0
30	R	14	29	1	0
30	R	14	29	1	0
31	R	14	30	1	0
31	R	14	30	1	0
32	R	14	31	1	0
34	R	14	33	1	0
24	R	15	23	1	0
25	R	15	24	1	0
25	R	15	24	1	0
25	R	15	24	1	0
25	R	15	24	1	0
25	R	15	24	1	0
25	R	15	24	1	0
25	R	15	24	1	0
25	R	15	24	1	0
25	R	15	24	1	0
26	R	15	25	1	0
26	R	15	25	1	0
26	R	15	25	1	0
26	R	15	25	1	0
26	R	15	25	1	0
26	R	15	25	1	0
26	R	15	25	1	0
27	R	15	26	1	0
27	R	15	26	1	0
27	R	15	26	1	0
27	R	15	26	1	0
27	R	15	26	1	0
27	R	15	26	1	0
27	R	15	26	1	0
27	R	15	26	1	0
27	R	15	26	1	0
27	R	15	26	1	0
27	R	15	26	1	0
27	R	15	26	1	0
28	R	15	27	1	0
28	R	15	27	1	0
28	R	15	27	1	0
28	R	15	27	1	0
28	R	15	27	1	0
28	R	15	27	1	0
29	R	15	28	1	0
29	R	15	28	1	0
29	R	15	28	1	0
29	R	15	28	1	0
29	R	15	28	1	0
30	R	15	29	1	0
30	R	15	29	1	0
31	R	15	30	1	0
31	R	15	30	1	0
31	R	15	30	1	0
31	R	15	30	1	0
34	R	15	33	1	0
24	R	16	23	1	0
24	R	16	23	1	0
24	R	16	23	1	0
25	R	16	24	1	0
26	R	16	25	1	0
26	R	16	25	1	0
26	R	16	25	1	0
26	R	16	25	1	0
26	R	16	25	1	0
27	R	16	26	1	0
27	R	16	26	1	0
27	R	16	26	1	0
27	R	16	26	1	0
27	R	16	26	1	0
27	R	16	26	1	0
27	R	16	26	1	0
27	R	16	26	1	0
27	R	16	26	1	0
27	R	16	26	1	0
27	R	16	26	1	0
27	R	16	26	1	0
28	R	16	27	1	0
28	R	16	27	1	0
28	R	16	27	1	0
28	R	16	27	1	0
28	R	16	27	1	0
28	R	16	27	1	0
28	R	16	27	1	0
28	R	16	27	1	0
28	R	16	27	1	0
29	R	16	28	1	0
29	R	16	28	1	0
29	R	16	28	1	0
29	R	16	28	1	0
29	R	16	28	1	0
30	R	16	29	1	0
30	R	16	29	1	0
31	R	16	30	1	0
31	R	16	30	1	0
25	R	17	24	1	0
25	R	17	24	1	0
25	R	17	24	1	0
25	R	17	24	1	0
26	R	17	25	1	0
26	R	17	25	1	0
26	R	17	25	1	0
26	R	17	25	1	0
27	R	17	26	1	0
27	R	17	26	1	0
27	R	17	26	1	0
27	R	17	26	1	0
27	R	17	26	1	0
27	R	17	26	1	0
27	R	17	26	1	0
28	R	17	27	1	0
28	R	17	27	1	0
28	R	17	27	1	0
28	R	17	27	1	0
28	R	17	27	1	0
29	R	17	28	1	0
29	R	17	28	1	0
29	R	17	28	1	0
29	R	17	28	1	0
29	R	17	28	1	0
29	R	17	28	1	0
30	R	17	29	1	0
30	R	17	29	1	0
30	R	17	29	1	0
32	R	17	31	1	0
32	R	17	31	1	0
32	R	17	31	1	0
32	R	17	31	1	0
32	R	17	31	1	0
32	R	17	31	1	0
33	R	17	32	1	0
33	R	17	32	1	0
33	R	17	32	1	0
24	R	12	23	1	1
24	R	12	23	1	1
25	R	12	24	1	1
25	R	12	24	1	1
25	R	12	24	1	1
25	R	12	24	1	1
25	R	12	24	1	1
25	R	12	24	1	1
25	R	12	24	1	1
25	R	12	24	1	1
25	R	12	24	1	1
25	R	12	24	1	1
25	R	12	24	1	1
25	R	12	24	1	1
25	R	12	24	1	1
25	R	12	24	1	1
25	R	12	24	1	1
25	R	12	24	1	1
25	R	12	24	1	1
25	R	12	24	1	1
26	R	12	25	1	1
26	R	12	25	1	1
26	R	12	25	1	1
26	R	12	25	1	1
26	R	12	25	1	1
26	R	12	25	1	1
26	R	12	25	1	1
26	R	12	25	1	1
26	R	12	25	1	1
26	R	12	25	1	1
26	R	12	25	1	1
26	R	12	25	1	1
26	R	12	25	1	1
26	R	12	25	1	1
27	R	12	26	1	1
27	R	12	26	1	1
27	R	12	26	1	1
27	R	12	26	1	1
27	R	12	26	1	1
27	R	12	26	1	1
27	R	12	26	1	1
28	R	12	27	1	1
28	R	12	27	1	1
29	R	12	28	1	1
29	R	12	28	1	1
30	R	12	29	1	1
30	R	12	29	1	1
31	R	12	30	1	1
31	R	12	30	1	1
32	R	12	31	1	1
32	R	12	31	1	1
33	R	12	32	1	1
34	R	12	33	1	1
24	R	13	23	1	1
24	R	13	23	1	1
24	R	13	23	1	1
24	R	13	23	1	1
25	R	13	24	1	1
25	R	13	24	1	1
25	R	13	24	1	1
26	R	13	25	1	1
26	R	13	25	1	1
26	R	13	25	1	1
26	R	13	25	1	1
26	R	13	25	1	1
26	R	13	25	1	1
26	R	13	25	1	1
26	R	13	25	1	1
26	R	13	25	1	1
26	R	13	25	1	1
26	R	13	25	1	1
26	R	13	25	1	1
27	R	13	26	1	1
27	R	13	26	1	1
27	R	13	26	1	1
27	R	13	26	1	1
27	R	13	26	1	1
27	R	13	26	1	1
27	R	13	26	1	1
27	R	13	26	1	1
27	R	13	26	1	1
27	R	13	26	1	1
27	R	13	26	1	1
27	R	13	26	1	1
27	R	13	26	1	1
27	R	13	26	1	1
27	R	13	26	1	1
27	R	13	26	1	1
28	R	13	27	1	1
28	R	13	27	1	1
28	R	13	27	1	1
28	R	13	27	1	1
28	R	13	27	1	1
28	R	13	27	1	1
28	R	13	27	1	1
28	R	13	27	1	1
29	R	13	28	1	1
30	R	13	29	1	1
31	R	13	30	1	1
33	R	13	32	1	1
33	R	13	32	1	1
34	R	13	33	1	1
24	R	14	23	1	1
24	R	14	23	1	1
24	R	14	23	1	1
25	R	14	24	1	1
25	R	14	24	1	1
25	R	14	24	1	1
25	R	14	24	1	1
25	R	14	24	1	1
25	R	14	24	1	1
25	R	14	24	1	1
25	R	14	24	1	1
26	R	14	25	1	1
26	R	14	25	1	1
26	R	14	25	1	1
26	R	14	25	1	1
26	R	14	25	1	1
26	R	14	25	1	1
26	R	14	25	1	1
26	R	14	25	1	1
26	R	14	25	1	1
26	R	14	25	1	1
26	R	14	25	1	1
26	R	14	25	1	1
26	R	14	25	1	1
26	R	14	25	1	1
26	R	14	25	1	1
27	R	14	26	1	1
27	R	14	26	1	1
27	R	14	26	1	1
27	R	14	26	1	1
27	R	14	26	1	1
27	R	14	26	1	1
27	R	14	26	1	1
27	R	14	26	1	1
28	R	14	27	1	1
28	R	14	27	1	1
28	R	14	27	1	1
28	R	14	27	1	1
28	R	14	27	1	1
28	R	14	27	1	1
28	R	14	27	1	1
28	R	14	27	1	1
28	R	14	27	1	1
29	R	14	28	1	1
29	R	14	28	1	1
30	R	14	29	1	1
30	R	14	29	1	1
30	R	14	29	1	1
31	R	14	30	1	1
31	R	14	30	1	1
24	R	15	23	1	1
24	R	15	23	1	1
24	R	15	23	1	1
25	R	15	24	1	1
25	R	15	24	1	1
25	R	15	24	1	1
25	R	15	24	1	1
25	R	15	24	1	1
25	R	15	24	1	1
25	R	15	24	1	1
25	R	15	24	1	1
25	R	15	24	1	1
25	R	15	24	1	1
25	R	15	24	1	1
25	R	15	24	1	1
26	R	15	25	1	1
26	R	15	25	1	1
26	R	15	25	1	1
26	R	15	25	1	1
26	R	15	25	1	1
26	R	15	25	1	1
26	R	15	25	1	1
26	R	15	25	1	1
26	R	15	25	1	1
26	R	15	25	1	1
26	R	15	25	1	1
27	R	15	26	1	1
27	R	15	26	1	1
27	R	15	26	1	1
27	R	15	26	1	1
27	R	15	26	1	1
28	R	15	27	1	1
28	R	15	27	1	1
29	R	15	28	1	1
29	R	15	28	1	1
29	R	15	28	1	1
29	R	15	28	1	1
29	R	15	28	1	1
30	R	15	29	1	1
31	R	15	30	1	1
32	R	15	31	1	1
32	R	15	31	1	1
32	R	15	31	1	1
32	R	15	31	1	1
34	R	15	33	1	1
34	R	15	33	1	1
34	R	15	33	1	1
24	R	16	23	1	1
24	R	16	23	1	1
24	R	16	23	1	1
24	R	16	23	1	1
24	R	16	23	1	1
24	R	16	23	1	1
25	R	16	24	1	1
25	R	16	24	1	1
26	R	16	25	1	1
26	R	16	25	1	1
26	R	16	25	1	1
26	R	16	25	1	1
26	R	16	25	1	1
26	R	16	25	1	1
27	R	16	26	1	1
27	R	16	26	1	1
27	R	16	26	1	1
27	R	16	26	1	1
27	R	16	26	1	1
27	R	16	26	1	1
27	R	16	26	1	1
28	R	16	27	1	1
28	R	16	27	1	1
28	R	16	27	1	1
29	R	16	28	1	1
29	R	16	28	1	1
30	R	16	29	1	1
30	R	16	29	1	1
30	R	16	29	1	1
31	R	16	30	1	1
33	R	16	32	1	1
33	R	16	32	1	1
23	R	17	22	1	1
26	R	17	25	1	1
26	R	17	25	1	1
26	R	17	25	1	1
26	R	17	25	1	1
27	R	17	26	1	1
27	R	17	26	1	1
27	R	17	26	1	1
27	R	17	26	1	1
27	R	17	26	1	1
27	R	17	26	1	1
27	R	17	26	1	1
27	R	17	26	1	1
28	R	17	27	1	1
28	R	17	27	1	1
28	R	17	27	1	1
28	R	17	27	1	1
28	R	17	27	1	1
28	R	17	27	1	1
28	R	17	27	1	1
28	R	17	27	1	1
28	R	17	27	1	1
28	R	17	27	1	1
28	R	17	27	1	1
28	R	17	27	1	1
29	R	17	28	1	1
29	R	17	28	1	1
29	R	17	28	1	1
29	R	17	28	1	1
29	R	17	28	1	1
29	R	17	28	1	1
30	R	17	29	1	1
30	R	17	29	1	1
30	R	17	29	1	1
30	R	17	29	1	1
30	R	17	29	1	1
30	R	17	29	1	1
32	R	17	31	1	1
32	R	17	31	1	1
32	R	17	31	1	1
32	R	17	31	1	1
32	R	17	31	1	1
33	R	17	32	1	1
33	R	17	32	1	1

## Sheet: F1 Sex Ratio
	R & M <C
																										R & M <C
			C					Average				C					Average
	Female	Female	Female	Female	Female	Female		Female		Male	Male	Male	Male	Male	Male		Male						C		Petri	Response	Treat
	0	0	1	0	0			0.2		0	0	0	0	0			0			Female	Male		F/M		1	1.55	6	C		1.75
	2	3	1	0	0			1.2		2	6	4	1	1			2.8			35	20		1.55		2	0.67234	6	C		0.87234
	6	3	9	2	1			4.2		4	13	5	2	0			4.8			41	47		0.67234		3	0.989189	6	C		1.18919
	10	9	13	5	1			7.6		5	8	6	2	4			5			44	37		0.989189		4	1.44286	6	C		1.64286
	9	9	4	5	9			7.2		5	5	6	3	4			4.6			23	14		1.44286		5	1.11818	6	C		1.31818
	3	4	3	6	6			4.4		1	1	7	5	7			4.2			29	22		1.11818		6	0.719355	5	M		0.919355
	5	4	7	3	4			4.6		1	3	2	1	2			1.8								7	0.731034	5	M		0.931034
	0	4	3	0	3			2		1	4	1	0	1			1.4						1.15451		8	0.622581	5	M		0.822581
	0	3	1	1	0			1		1	4	3	0	0			1.6								9	1.19535	5	M		1.39535
	0	1	2	0	3			1.2		0	0	1	0	3			0.8						M		10	0.850847	5	M		1.05085
	0	1	0	1	1			0.6		0	1	0	0	0			0.2			Female	Male		F/M		11	0.764286	5	M		0.964286
	0	0	0	0	1			0.2		0	2	2	0	0			0.8			57	62		0.719355		12	1.04528	4	R		1.24528
																				54	58		0.731034		13	0.922449	4	R		1.12245
	35	41	44	23	29			34.4		20	47	37	14	22			28			51	62		0.622581		14	0.68	4	R		0.88
																				60	43		1.19535		15	0.8	4	R		1
																				62	59		0.850847		16	0.8	4	R		1
			M					Average				M					Average			27	28		0.764286		17	0.663636	4	R		0.863636
	Female	Female	Female	Female	Female	Female		Female		Male	Male	Male	Male	Male	Male		Male
	0	0	0	0	0	0		0		3	0	0	1	0	0		0.666667						0.813909
	6	2	0	4	0	0		2		6	5	7	2	0	0		3.33333						R
	11	7	6	7	1	0		5.33333		15	12	11	5	8	0		8.5			Female	Male		F/M
	19	18	16	6	9	0		11.3333		11	18	8	12	7	2		9.66667			66	53		1.04528
	12	13	14	17	11	3		11.6667		8	5	14	8	10	6		8.5			55	49		0.922449
	4	5	8	9	13	12		8.5		7	6	8	4	15	4		7.33333			44	50		0.68
	2	4	3	5	13	7		5.66667		2	5	5	5	9	5		5.16667			47	47		0.8
	1	4	1	4	8	2		3.33333		2	4	4	3	5	5		3.83333			36	35		0.828571			71
	1	0	0	6	3	0		1.66667		6	1	2	1	1	0		1.83333			38	44		0.663636
	0	0	1	1	0	2		0.666667		1	1	1	1	0	5		1.5
	1	0	0	0	4	1		1		1	0	0	0	2	1		0.666667						0.823323
	0	1	2	1	0	0		0.666667		0	1	2	1	2	0		1
	57	54	51	60	62	27		51.8333		62	58	62	43	59	28		52
			R					Average				R					Average
	Female	Female	Female	Female	Female	Female		Female		Male	Male	Male	Male	Male	Male		Male
	0	0	0	0	0	0		0		0	0	0	0	0	0		0
	1	3	1	1	3	0		1.5		2	4	3	3	6	1		3.16667
	14	3	6	9	1	4		6.16667		18	3	8	12	2	0		7.16667
	25	15	10	7	5	4		11		14	12	15	11	6	4		10.3333
	6	10	7	12	12	7		9		7	16	8	5	7	8		8.5
	3	10	6	6	9	5		6.5		2	8	9	2	3	12		6
	1	5	5	5	5	6		4.5		2	1	2	5	2	6		3
	4	5	5	2	2	3		3.5		2	1	3	1	3	6		2.66667
	3	1	2	4	2	0		2		2	1	2	1	1	0		1.16667
	4	2	1	0	0	6		2.16667		2	0	0	4	0	5		1.83333
	4	1	0	0	0	3		1.33333		1	2	0	0	2	2		1.16667
	1	0	1	1	0	0		0.5		1	1	0	3	0	0		0.833333
	66	55	44	47	39	38		48.1667		53	49	50	47	32	44		45.8333

## Sheet: F1 Adult Emegence
											R <C
								egg
		Female	Male		Sum					Petri	Response	Treat
		35	20		55		55	103		1	53.3981	3	C
		41	47		88		88	180		2	48.8889	3	C
		44	37		81		81	147		3	55.102	3	C
		23	14		37		37	51		4	72.549	3	C
		29	22		51		51	92		5	55.4348	3	C
							119	261		1	45.5939	2	M
							112	206		2	54.3689	2	M
							113	236		3	47.8814	2	M
					M		103	201		4	51.2438	2	M
		Female	Male		Sum		121	194		5	62.3711	2	M
		57	62		119		55	90		7	61.1111	2	M
		54	58		112		119	250		8	47.6	1	R
		51	62		113		104	185		9	56.2162	1	R
		60	43		103		94	207		10	45.4106	1	R
		62	59		121		94	213		11	44.1315	1	R
		27	28		55		71	149		12	47.651	1	R
							82	182		13	45.0549	1	R
					R
		Female	Male		Sum
		66	53		119
		55	49		104
		44	50		94
		47	47		94
		36	35		71
		38	44		82

## Sheet: F2 Mortality
							not sig		0.029															not sig		not sig
		CR					RR												CM					MM
		Female	%	Male	%		Female	%	Male	%									Female	%	Male	%		Female	%	Male	%
		0	0	1	16.6667		0	0	6	100									0	0	0	0		1	16.67	1	16.67
		1	16.6667	1	16.6667		0	0	4	66.6667									0	0	0	0		0	0	0	0
		1	16.6667	1	16.6667		0	0	2	33.3333									0	0	0	0		0	0	0	0
		0	0	1	16.6667		0	0	1	16.6667									0	0	0	0		0	0	0	0
		0	0	2	33.3333		1	16.6667	1	16.6667									0	0	0	0		0	0	0	0
		0	0	3	50		0	0	1	16.6667									0	0	0	0		0	0	0	0
		0	0	1	16.6667		0	0	4	66.6667									0	0	0	0		0	0	0	0
		0	0	1	16.6667		0	0	5	83.3333									0	0	0	0		0	0	0	0
		0	0	2	33.3333		0	0	3	50									0	0	0	0		0	0	0	0
		0	0	1	16.6667		1	16.6667	4	66.6667									0	0	0	0		0	0	0	0
		1	16.6667	1	16.6667		1	16.6667	2	33.3333																0	0
																										0	0
																										1	16.67
		3	3.7037	15	22.7273		3	4.54545	33	50																1	16.67
																									1.667		3.57214
										not sig
	RR=1	Petri	Response	Treat	Gender					Female					Male				MM=1	Petri	Response	Treat	Gender
	CR= 2	1	0	2	0		0	CR		1	0	CR	2	1	16.6667	CR	2		CM=2	1	0	2	0			0	CM
		2	16.6667	2	0		16.6667	CR		2	16.6667	CR	2	2	16.6667	CR	2			2	0	2	0			0	CM
		3	16.6667	2	0		16.6667	CR		3	16.6667	CR	2	3	16.6667	CR	2			3	0	2	0			0	CM
		4	0	2	0		0	CR		4	0	CR	2	4	16.6667	CR	2			4	0	2	0			0	CM
		5	0	2	0		0	CR		5	0	CR	2	5	33.3333	CR	2			5	0	2	0			0	CM
		6	0	2	0		0	CR		6	0	CR	2	6	50	CR	2			6	0	2	0			0	CM
		7	0	2	0		0	CR		7	0	CR	2	7	16.6667	CR	2			7	0	2	0			0	CM
		8	0	2	0		0	CR	13.6364	8	0	CR	2	8	16.6667	CR	2			8	0	2	0			0	CM
		9	0	2	0		0	CR		9	0	CR	2	9	33.3333	CR	2			9	0	2	0			0	CM
		10	0	2	0		0	CR		10	0	CR	2	10	16.6667	CR	2			10	0	2	0			0	CM
		11	16.6667	2	0		16.6667	CR		11	0	RR	1	11	16.6667	CR	2			11	0	2	1			0	CM
		12	16.6667	2	1		16.6667	CR		12	0	RR	1	12	100	RR	1			12	0	2	1			0	CM
		13	16.6667	2	1		16.6667	CR		13	0	RR	1	13	66.6667	RR	1			13	0	2	1			0	CM
		14	16.6667	2	1		16.6667	CR		14	0	RR	1	14	33.3333	RR	1			14	0	2	1			0	CM
		15	16.6667	2	1		16.6667	CR		15	16.6667	RR	1	15	16.6667	RR	1			15	0	2	1			0	CM
		16	33.3333	2	1		33.3333	CR		16	0	RR	1	16	16.6667	RR	1			16	0	2	1			0	CM
		17	50	2	1		50	CR		17	0	RR	1	17	16.6667	RR	1			17	0	2	1			0	CM
		18	16.6667	2	1		16.6667	CR		18	0	RR	1	18	66.6667	RR	1			18	0	2	1			0	CM
		19	16.6667	2	1		16.6667	CR		19	0	RR	1	19	83.3333	RR	1			19	0	2	1			0	CM
		20	33.3333	2	1		33.3333	CR		20	16.6667	RR	1	20	50	RR	1			20	0	2	1			0	CM
		21	16.6667	2	1		16.6667	CR					1	21	66.6667	RR	1			21	16.67	1	0			16.67	MM
		22	16.6667	2	1		16.6667	CR						22	33.3333	RR	1			22	0	1	0			0	MM
		23	0	1	0		0	RR	27.2727											23	0	1	0			0	MM
		24	0	1	0		0	RR												24	0	1	0			0	MM
		25	0	1	0		0	RR												25	0	1	0			0	MM
		26	0	1	0		0	RR												26	0	1	0			0	MM
		27	16.6667	1	0		16.6667	RR												27	0	1	0			0	MM
		28	0	1	0		0	RR												28	0	1	0			0	MM
		29	0	1	0		0	RR												29	0	1	0			0	MM
		30	0	1	0		0	RR												30	0	1	0			0	MM
		31	0	1	0		0	RR												31	16.67	1	1			16.67	MM
		32	16.6667	1	0		16.6667	RR												32	0	1	1			0	MM
		33	16.6667	1	0		16.6667	RR												33	0	1	1			0	MM
		34	100	1	1		100	RR												34	0	1	1			0	MM
		35	66.6667	1	1		66.6667	RR												35	0	1	1			0	MM
		36	33.3333	1	1		33.3333	RR												36	0	1	1			0	MM
		37	16.6667	1	1		16.6667	RR												37	0	1	1			0	MM
		38	16.6667	1	1		16.6667	RR												38	0	1	1			0	MM
		39	16.6667	1	1		16.6667	RR												39	0	1	1			0	MM
		40	66.6667	1	1		66.6667	RR												40	0	1	1			0	MM
		41	83.3333	1	1		83.3333	RR												41	0	1	1			0	MM
		42	50	1	1		50	RR												42	0	1	1			0	MM
		43	66.6667	1	1		66.6667	RR												43	16.67	1	1			16.67	MM
		44	33.3333	1	1		33.3333	RR												44	16.67	1	1			16.67	MM

## Sheet: F2 Egg
			0.036 *						not sig						not sig						not sig
		CR=2	RR=1	RR>CR										CM=4	MM=3
			Egg number						Hatching						Egg number						Hatching
		Petri	Response	Treat				Petri	Response	Treat				Petri	Response	Treat				Petri	Response	Treat
109		1	18.1667	2		96		1	88.0734	2		143		1	23.8333	4		129		1	90.2098	4
125		2	20.8333	2		117		2	93.6	2		132		2	22	4		127		2	96.2121	4
92		3	15.3333	2	17.1389	85		3	92.3913	2	91.1024	116		3	19.3333	4	21.3889	110		3	94.8276	4	89.7882
82		4	13.6667	2		74		4	90.2439	2		112		4	18.6667	4		92		4	82.1429	4
64		5	10.6667	2		54		5	84.375	2		132		5	22	4		119		5	90.1515	4
145		6	24.1667	2		142		6	97.931	2		135		6	22.5	4		115		6	85.1852	4
130		7	21.6667	1		126		7	96.9231	1		79		7	13.1667	3		61		7	77.2152	3
130		8	21.6667	1		124		8	95.3846	1		141		8	23.5	3		139		8	98.5816	3
130		9	21.6667	1	23.3667	124		9	95.3846	1	95.1091	117		9	19.5	3	21.6389	107		9	91.453	3	91.1677
171		10	28.5	1		160		10	93.5673	1		113		10	18.8333	3		102		10	90.2655	3
140		11	23.3333	1		132		11	94.2857	1		138		11	23	3		130		11	94.2029	3
												191		12	31.8333	3		182		12	95.288	3
		88.0734	18.1667	CR											23.8333	CM	90.2098
		93.6	20.8333	CR											22	CM	96.2121
		92.3913	15.3333	CR											19.3333	CM	94.8276
		90.2439	13.6667	CR											18.6667	CM	82.1429
		84.375	10.6667	CR											22	CM	90.1515
		97.931	24.1667	CR											22.5	CM	85.1852
		96.9231	21.6667	RR											13.1667	MM	77.2152
		95.3846	21.6667	RR											23.5	MM	98.5816
		95.3846	21.6667	RR											19.5	MM	91.453
		93.5673	28.5	RR											18.8333	MM	90.2655
		94.2857	23.3333	RR											23	MM	94.2029
															31.8333	MM	95.288

[truncated: 4 more sheets: F2 Adult Longevity, F3 Developmental, F3 Sex Ratio, F3 Adult Emergence]
